# Supplementary material for: Toward unified molecular surveillance of RSV: A proposal for genotype definition
Source: Influenza Other Respir Viruses. 2020 Feb 5;14(3):274–85. doi: 10.1111/irv.12715 (PMC7182609; doi:10.1111/irv.12715)
Supplement: Supplementary file 8 [file IRV-14-274-s008.fasta]

>GA1_AY911262_USA_Long_1956
AGCTTCTCCAATCTGTCTGAAATTACATCACAAACCACCACCATACTAGCTTCAACAACACCAGGAGTCAAGTCAAACCTGCAACCCACAACAGTCAAGACTAAAAACACAACAACAACCCAAACACAACCCAGCAAGCCCACTACAAAACAACGCCAAAACAAACCACCAAACAAACCCAATAATGATTTTCACTTCGAAGTGTTTAACTTTGTACCCTGCAGCATATGCAGCAACAATCCAACCTGCTGGGCTATCTGCAAAAGAATACCAAACAAAAAACCAGGAAAGAAAACCACCACCAAGCCTACAAAAAAACCAACCTTCAAGACAACCAAAAAAGATCTCAAACCTCAAACCACTAAACCAAAGGAAGTACCCACCACCAAGCCCACAGAAGAGCCAACCATCAACACCACCAAAACAAACATCACAACTACACTGCTCACCAACAACACCACAGGAAATCCAAAACTCACAAGT------------------------------------------------------------------------CAAATGGAAACCTTCCACTCAACCTCCTCCGAAGGCAATCTAAGCCCTTCTCAAGTCTCCACAACATCCGAGCACCCATCACAACCCTCATCTCCACCCAACACAACACGC
>GA1_JX198138_USA_A2_1961
AGTCCCTCTAATCCGTCTGAAATTACATCACAAATCACCACCATACTAGCTTCAACAACACCAGGAGTCAAGTCAACCCTGCAATCCACAACAGTCAAGACCAAAAACACAACAACAACTCAAACACAACCCAGCAAGCCCACCACAAAACAACGCCAAAACAAACCACCAAGCAAACCCAATAATGATTTTCACTTTGAAGTGTTCAACTTTGTACCCTGCAGCATATGCAGCAACAATCCAACCTGCTGGGCTATCTGCAAAAGAATACCAAACAAAAAACCAGGAAAGAAAACCACTACCAAGCCCACAAAAAAACCAACCCTCAAGACAACCAAAAAAGATCCCAAACCTCAAACCACTAAATCAAAGGAAGTACCCACCACCAAGCCCACAGAAGAGCCAACCATCAACACCACCAAAACAAACATCATAACTACACTACTCACCTCCAACACCACAGGAAATCCAGAACTCACAAGT------------------------------------------------------------------------CAAATGGAAACCTTCCACTCAACTTCCTCCGAAGGCAATCCAAGCCCTTCTCAAGTCTCTACAACATCCGAGTACCCATCACAACCTTCATCTCCACCCAACACACCACGC
>GA1_KJ723474_USA_1989
AGTCCCTCCAATCCGTCTGAAATTACATCACCAATTACCACCATACTAGACTCAACAACACCAGGAGTCAAGTCAACCCTGCAATCCACAACAGTCGGGACCAAGAACACAACAACAACTCAAGCACAACCCAACAAGCCCACCACAAAACAACGCCAAAACAAACCACCAAGCAAACCCAACAATGATTTTCACTTTGAAGTGTTCAACTTTGTACCCTGCAGCATATGCAGCAACAATCCAACCTGCTGGGCCATCTGCAAAAGAATACCCAACAAAAAACCAGGTAAGAGAACCACCACCAAGCCCACAAAAAAACCAACCTTAAAGACAACCAAAAAAGATCCCAAACCTCAAACCACTAAATCAAAGGAGGTACCCACCACCAAGCCCACAGAAGAGCCAACTATCAACACCACCAAAACAAACATCATAACTACACTACTCACCTCCAACACCACGAGAAATCCAGAACTCACAAGT------------------------------------------------------------------------CAAATGGAAACCCTTCACTCAACTTCCTCCGAAGGTAATCCAAGCCCTTCTCAAGTCTCCATAACATCCGAGTACCCATCACAACCCTCATCTCCACCCAACACACCACGC
>GA1_KU316165_USA_1987
AGTCCCTCTAATCCGTCTGAAATTACATCATTAATTACCACCATACTAGATTCAACAACACCAGGAGTCAAGTCAACCCTGCAATCCACAACAGTCGGGACCAAGAATACAACAACAACTCAAGCACAACCCAACAAGCCCACCACAAAACAACGCCAAAACAAACCACCAAGCAAACCCAACAATGATTTTCACTTTGAAGTGTTCAACTTTGTACCCTGCAGCATATGCAGCAACAATCCAACCTGCTGGGCCATCTGCAAAAGAATACCCAACAAAAAACCAGGTAAGAGAACCACCACCAAGCCCACAAAAAAACCAACCCTAAAGACAACCAAAAAAGATCCCAAACCTCAAACCACTAAATCAAAGGAGGTACCCACCACCAAGCCCACAGAAGAGCCAACTATCAACACCACCAAAACAAACATCATAACCACACTACTCACCTCCAACACCACGAGAAATCCAGAACTCACAAGT------------------------------------------------------------------------CAAATGGAAACCTTCCACTCAACTTCCTCCGAAGGTAATCCAAGCCCTTCTCAAGTCTCCATAACATCCGAGTACCCATCACAACCCTCATCCCCACCCAACACACCACGC
>GA1_Z33427_Uruguay_1990
AGTCCCTCTAATCCGTCTGAAATTACATCACTAATTACCACCATACTAGATTCAACAACACCAGGAGTCAAGTCAACCCTGCAATCCACAACAGTCGGGACCAAGAATACAACAACAACTCAAGCACAACCCAACAAGCCCACCACAAAACAACGCCAAAACAAACCACCAAGCAAACCCAACAATGATTTTCACTTTGAAGTGTTCAACTTTGTACCCTGCAGCATATGCAGCAACAATCCAACCTGCTGGGCCATCTGCAAAAGAATACCCAACAAAAAACCAGGTAAGAGAACCACCACCAAGCCCACAAAAAAACCAACCTTAAAGACAACCAAAAAAGATCCCAAACCTCAAACCACTAAATCAAAGGAGGTACCCACCACCAAGCCCACAGAAGAGCCAACTATCAACACCACCAAAACAAACATCATAACTACACTACTCACCTCCAACACCACGAGAAATCCAGAACTCACAAGT------------------------------------------------------------------------CAAATGGAAACCTTCCACTCAACTTCCTCCGAAGGTAATCCAAGCCCTTCCCAAGTCTCCATAACATCCGAGTACCCATCACAACCCTCATCTCCACCCAACACATCACGC
>GA2.1_KJ723483_USA_1984
AGCTTCACCAATCTGTCTGAAACTACATCACAACCCACCACCATACTAGCTTCAACAACACCAAGTGTCGAGTCAACCCTACAGTCTACAACAGTCAAGACCAAAAATACAACAACAACCCAAATACAACCTAGCAAACCCACCACAAAACAACGCCAAAACAAACCACCAAACAAACCCAATAATGATTTTCACTTTGAAGTGTTCAACTTTGTACCCTGCAGCATATGCAGCAACAATCCAACCTGCTGGGCTATCTGCAAAAGAATACCAAACAAAAAACCAGGAAAGAAAACCACCACCAAGCCCACTAAAAAACCAACCATCAAGACAACCAAAAAAGATCTCAAACCTCAAACCACAACACCAAAGGAAGTACCTACCACCAATCCAACAGAAAAGTCAACCATCAACACCACCAAAACAAACATCAGAACTACACTGCTCACCACCAATACCACAGGAAATCCAGAACACACAAGT------------------------------------------------------------------------CAAAAGGAAACCCTCCACTCGACCTCCTCCGAAGGCAATCCAAGCCCTTCACAAGTCTATACAACATCCGAGTACCTATCACAACCTCCATCTCCATCCAACACAACAAAC
>GA2.1_KP258723_USA_1986
AGCTTCTCCAATCTGTCTGAAACTACATCACAACCCACCACCATACTAGCTTCAACAACACCAAGTGTCGAGTCAACCCTACAGTCTACAACAGTCAAGACCAAAAATACAACAACAACCCAAATACAACCTAGCAAGCCCACCACAAAACAACGCCAAAACAAACCACCAAACAAACCCAATAATGATTTTCACTTTGAAGTGTTCAACTTTGTACCCTGCAGCATATGCAGCAACAATCCAACCTGCTGGGCTATCTGCAAAAGAATACCAAACAAAAAACCAGGAAAGAAAACCACCACCAAGCCCACTAAAAAACCAACCATCAAGACAACCAAAAAAGATCTCAAACCTCAAACCACAACACCAAAGGAAGTACCTACCACCAATCCAACAGAAAAGCCAACCATCAACACCACCAAAACAAACATCAGAACTACACTGCTCACCACCAATACCACAGGAAATCCAGAACACACAAGT------------------------------------------------------------------------CAAAAGGAAACCCTCCACTCAACCTCCTCCGAAGGCAATCCAAGCCCTTCACAAGTCTATACAACATCCGAGTACCTATCACAACCTCCATCTCCATCCAACACAACAAAC
>GA2.1_KU316098_USA_1984
AGCTTCACCAATCTGTCTGAAACTACATCACAACCCACCACCATACTAGCTTCAACAACACCAAGTGTCGAGTCAACCCTACAGTCTACAACAGTCAAGACCAAAAATACAACAACAACCCAAATACAACCTAGCAAACCCACCACAAAACAACGCCAAAACAAACCACCAAACAAACCCAATAATGATTTTCACTTTGAAGTGTTCAACTTTGTACCCTGCAGCATATGCAGCAACAATCCAACCTGCTGGGCTATCTGCAAAAGAATACCAAACAAAAAACCAGGAAAGAAAACCACCACCAAGCCCACTAAAAAACCAACCATCAAGACAACCAAAAAAGATCTCAAACCTCAAACCACAACACCAAAGGAAGTACCTACCACCAATCCAACAGAAAAGTCAACCATCAACACCACCAAAACAAACATCAGAACTACACTGCTCACCACCAATACCACAGGAAATCCAGAACACACAAGT------------------------------------------------------------------------CAAAAGGAAACCCTCCACTCAACCTCCTCCGAAGGCAATCCAAGCCCTTCACAAGTCTATACAACATCCGAGTACCTATCACAACCTCCATCTCCATCCAACACAACAAAC
>GA2.1_MG642070_USA_1986
AGCTTCTCCAATCTGTCTGAAACTACATCACAACCCACCACTATACTAGCTTCAACAACACCAAGTTTCGAGTCAACCCTACAGTCTACAACAGTCAAGACCAAAAACACAACAACAACCCAAATACAACCTAGCAAGCCCACCACAAAACAACGCCAAAACAAACCACCAAACAAACCCAATAATGATTTTCACTTTGAAGTGTTCAACTTTGTACCCTGCAGCATATGCAGCAACAATCCAACCTGCTGGGCTATCTGCAAAAGAATACCAAACAAAAAACCAGGAAAGAAAACCACCACCAAGCCCACTAAAAAACCAACCATCAAGACAACCAAAAAAGATCTCAAACCTCAAACCACTAAACCAAAGGAAGTACTTACCACCAATCCCACAGAAAAGCCAACCATCAACACCACCAAAACAAACATCAGAACTACACTGCTCACCACCAATACCACAGGAAATCCAGAACACACAAGT------------------------------------------------------------------------CAAAAGGAAACCCTCCACTCAACCTTCTCCGAAGGCAATCCAAGCCCTTCACAAGTCTATACAATATCCGAGTACCTATCACAACCTCTATCTCCATCCAACACAACAAAC
>GA2.2_JF920062_USA_06-01-1998
AGCTTCTCCAATCTGTCTGAAACCACATCACAACCCACCACCACACCAGCTCTAGCAACACCAAGTGCCGAGTCAACCCTACAATCCACAATAGTCAAGACCAAAAACATAACAACAACCCAAATACAACCCAGCAAGCCCACCACAAAACAACGCCAAAACAAACCACCAAATAAACCTAACAATGATTTTCACTTTGAAGTGTTCAACTTTGTACCCTGCAGCATATGCAGCAACAATCCAACCTGCTGGGCTATCTGCAAAAGAATACCAAACAAAAAACCTGGAAAGAAAACCACCACCAAGCCCACAAAAAAACCAACTATCAAGACAACCAAAAAAGATCTCAAACCTCAAACCACAAAACCAAAGGAAGTACTTACCACCAAGCCCACAGAAAAGCCAACTATCAACACCACCAGAACAAACATCGAAACTACACTGCTCACCACCAATACCACAGGAAATCCAGAACACACAAGT------------------------------------------------------------------------CAAAAGGAAACCCTCCACTCAACCTCCCCCGAAGGCAATCCAAGCCCTCCACAAGTCTACACAACATCTGAGTACCCATCACAACCTCCATCCCCATCCAACACAACAAAC
>GA2.2_JX069801_USA_02-03-1998
AGCTTCTCCAATCTGTCTGAAACCACATCACAACCCACCACCACACCAGCTCTAGCAACACCAAGTGCTGAGTCAACCCTACAATCCACAATAGTCAAGACCAAAAACATAACAACAACCCAAATACAACCCAGCAAGCCCACCACAAAACAACGCCAAAACAAACCACCAAATAAACCCAACAATGATTTTCACTTTGAAGTGTTCAACTTTGTACCCTGCAGCATATGCAGCAACAATCCAACCTGCTGGGCTATCTGCAAAAGAATACCAAACAAAAAACCTGGAAAGAAAACCACCACCAAGCCCACAAAAAAACCAACTATCAATACAACCAAAAAAGATCCCAAACCTCAAACCACAAAACCAAAGGAAGTACTTACCACCAAGCCCACAGAAAAGCCAACTATCAACACCACCAGAACAAACATCGGAACTACACTGCTCACCACCAATACCACAGGAAATCCAGAATACACAAGT------------------------------------------------------------------------CAAAAGGAAACCCTCCACTCAACCTCCCCTGAAGGCAATCCAAGCCCTTCACAAGTCTATACAACATCTGAGTACCCATCACAACCTCCATCTCCATCCTACACAACAAAC
>GA2.2_KJ723492_USA_1990
AGCTTCTCCAATCTGTCCGAAACCACATCACAACCCACCACCACACCAGCTCCAACAACACCAAGTGCTGAGTCAACCCCACAAACCACAACAGTCAAGACCAAAAACACAACAACAACCCAAATACAACCCAGCAAGCCCACCACAAAACAACGCCAAAACAAACCACCTAACAAACCCAACAATGATTTTCACTTTGAAGTGTTCAACTTTGTACCCTGCAGCATATGCAGTAACAATCCAACCTGCTGGGCTATCTGCAAAAGAATACCCAACAAAAAACCTGGAAAGAAAACCACCACCAAGCCCACAAAAAAACCAACCATCAAGACAACCAAAAAAGATCTCAAACCTCAAACCACAAAACCAAAAGAAGTACTTACCACTAAGCCCACAGAAAAGCCAACCATCAACACCACCAAAACAAACATCAGAACTACACTGCTCACCACCAATACCACAGAAAATCCAGAACACACAAGT------------------------------------------------------------------------CAGAAGGAAACCCTCCACTCAACCTCCTCCGAAGGCAATCCAAGCCCTTCACAAGTCTATACAACATCCGAATACCTATCACAACCTCTATCTCCATCCAACACAACAAAC
>GA2.2_KP258700_USA_1985
AGCTTCTCCAATCTGTCCGAAACCACATCACAACCCATCACCACACCAGCTCCAACAACACCAAGTGCTGAGTCAACCCCACAATTCACAACAGTCAAGACCAAAAACACAACAACAACCCAAATACAACCCAGCAAGCCCACCACAAAACAACGCCAAAACAAACCACCAAACAAACCCAACAATGATTTTCACTTTGAAGTGTTCAACTTTGTACCCTGCAGCATATGCAGCAACAATCCAACCTGCTGGGCTATCTGCAAAAGAATACCAAACAAAAAACCTGGAAAGAAAACCACCACCAAGCCCACAAAAAAACCAACCATCAAGACAACCAAAAAAGATCTCAAACCTCAAACCACAAAACCAAAGGAAGTACTTACCACCAAGCCCACAGAAAAGCCAACCATCAACACCACCAAAACAAACATCAGAACTACACTGCTCACCACCAATACCACAGGAAATCCAGAACACACAAGT------------------------------------------------------------------------CAGAAGGAAACCCTCCACTCAACCTCCTCCGAAGGCAATCCAAGCCCTTCACAAGTCTATACAACATCCGAATACCTATCACAACCTCTATCTCCATCCAACACAACAAAC
>GA2.2_KP258743_USA_1998
AGCTTCTCCAATCTGTTTGAAACCACATCACAACCCACCACCACACCAGCTCTAGCAACACCAAGTGCTGAGTCAACCCCACAATCCACAACAGTCAAGACCAAAAACACAACAACAACCCAAATACAACCCAGCAAGCCCACCACAAAACAACGCCAAAACAAACCACCAAATAAACCCAACAATGATTTTCACTTTGAAGTGTTCAACTTTGTACCCTGCAGCATATGCAGCAACAATCCAACCTGCTGGGCTATCTGCAAAAGAATACCAAACAAAAAACCTGGAAAGAAAACCACCACCAAGCCCACAAAAAAAACAACTATCAAGACAACCAAAAAAGATCTCAAACCTCAAACCACAAAACCAAAGGAAGTACTTACCACCAAGCTCACAGAAAAGCCAACCATCAACACCACCAGAACAAACATCGGAACTACACTGCTCACCACCAATACCACAGGAAATACAGAATACACAAGT------------------------------------------------------------------------CAAAAGGAAGCCCTCCACTCAACCTCCCCCGAAGGCAATCCAAGCCCTTCACAAGTCTATACAACATCTGAGCACCCATCACAACCTCCATCTCCATCCAACACAACAAAC
>GA2.2_KU316092_USA_1991
AGCTTCTCCAATCTGTCCGAAACCACATCACAACCCACCACCACACCAGCTCTAACAACACCAAGTGCTGAGTCAACCCCACAATCCACAACAGTCAAGACCAAAAACACAACAACAACCCAAATACAACCCAGCAAGCCCACCACAAAACAACGCCAAAACAAACCACCAAACAAACCCAACAATGATTTTCACTTTGAAGTGTTCAACTTTGTACCCTGCAGCATATGCAGCAACAATCCAACCTGCTGGGCTATCTGCAAAAGAATACCAAACAAAAAACCTGGAAAGAAAACCACCACCAAGCCCACAAAAAAACCAACCATCAAGACAACCAAAAAAGATCTCAAACCTCAAACCACAAAACCAAAGGAAGTACTTACCACCAAGCCCACAGAAAAGCCAACCATCAACACCACCAAAACAAACATCAGAACCACACTGCTCACCACCAACACCACAGGAAATCCAGAATACACAAGT------------------------------------------------------------------------CAAAAGGAAACCCTCCACTCAACCTCCCCCGAAGGCAATCCAAGCCCCTCACAAGTCTATACAACATCTGAGTACCCATCACAACCTCCATCTCCATCCAACACAACAGAC
>GA2.2_MG642030_USA_1988
AGCTTCTCCAATCTGTCCGAAACCACATCACAACCCGCCACCACACCAGCTCTAACAACACCAAGTGCTGAGTCAACCCCACAATCCACAACAGTCAAGACCAAAAACACAACAACAACCCAAATACAACCCAGCAAGCCCACCACAAAACAACGCCAAAACAAACCACCAAACAAACCCAACAATGATTTTCACTTTGAAGTGTTCAACTTTGTACCCTGCAGCATATGCAGCAACAATCCAACCTGCTGGGCTATCTGCAAAAGAATACCAAACAAAAAACCTGGAAAGAAAACTACCACCAAGCCCACAAAAAAACCAACCATCAAGACAACCAAAAAAGATCTCAAACCTCAAACCACAAAACCAAAGGAAGTACTTACCACCAAGCCCACAGAAAAGCCAACCATCAACACCACCAAAACAAACATCAGAACTACACTGCTCACCACCAATACCACAGGAAATCCAGAATACACAAGT------------------------------------------------------------------------CAAAAGGAAACCCTCCACTCAACCTCCCCCGAAGGCAATCCAAGCCCTTCACAAGTCTATACAACATCTGAGTACCCATCACAACCTCCATCTCCATCCAACACAACAGAC
>GA2.3.0_JX069798_USA_20-02-2001
AGCTTCTCCAATTTGTCCGAAACTACATCACAACCCACCACCATACTAGCTTCAACAACACCAAGTGCTGAGTCAACCCCACAATCCACAACAGTCAAGATCAAAAACACAACAACAACCCAAATACAACCTAGCAAGCCCACCACAAAACAACGCCAAAAAAAACCACAAAACAAACCCAATAATGATTTTCACTTTGAAGTGTTCAACTTTGTACCCTGCAGCATATGCAGCAACAATCCAACTTGCTGGGCTATCTGCAAAAGAATACCAAACAAAAAACCTGGAAAGAAAACCACCACCAAGCCCACAAGAAAACCAACCATCAAGACAACCAAAAAAGATCTCAAACCTCAAACCACAAAACCAAAGGAAGTACTTACCACCAGGCCCACAGAAAAGCCAACCATCAACACCACCAAAACAAACATCAGAACTACACTGCTCACCTTCAACACCACAGGAAATCCAGAACACACAAGT------------------------------------------------------------------------CAAAAGGAAACTCTCCACTCAACCACCTCCGAAGGCAATCCAAGCCCTTCACAAGTCTATACAACATCCGAGTACCTATCACAATCTCTATCTCCATCCAACACAACAAAC
>GA2.3.0_KP119748_HongKong_20-09-2012
AGCTTCTCCAATCTGTCCGAAACTACATCACAACCCACCACCATACTAGCTTCAACAACACCAAGTGCTGAGTCAACCCCACGATCCACAACAGTCAAGACCAAAAACACAACAACAACCCAAATACAACCTAGCAAGTCCACCACAAAACAACGCCAAAACAAACCACAAAACAAACCCAATAATGATTTTCACTTTGAAGTGCTCAACTTTGTACCCTGCAGCATATGCAGCAACAATCCAACTTGCTGGGCTATCTGCAAAAGAATACCAAACAAAAAACTTGGAGAGAAAACCACCACCAAGCCCACAAAAAAACCAACCACCAAGACAACCAAAAAAGATCTCAAACCTCAAACCACAAAACCAAAGGAAGTACTTACCACAAAGCCCACAGAAAAGCAAACCATCAACACCACCAAAACAAACATCAGAACTACACTGCTCACCTCCAACACCACAGGAAATCCAGAACACACAAGT------------------------------------------------------------------------CAAAAGGAAACCCTCCACTCAACCACCTCCGAAGGCAATCCAAGCCCCTCACAAGTCTATACAACATCCGAGTACCTATCACAATCTCTATCTCCATCCAACACAACATAC
>GA2.3.0_KU316118_USA_1996
AGCTTCTCCAATCTGTCCGAAACTACATCACAACCCACCACCATACTAGCTTCAACAACACCAAGTGCTGAATCAACCCCACAATCCACAACAGTCAAGACCAAAAACACAACAACAACCCAAATACAACCTAGCAAGCCCACCACAAAACAACGCCAAAACAAACCACAAAACAAACCCAATAATGATTTTCACTTTGAAGTGTTCAACTTTGTACCCTGCAGCATATGCAGCAACAATCCAACTTGCTGGGCTATCTGCAAAAGAATACCAAACAAAAAACCTGGAAAGAAAACCACCATCAAGCCCACAAAAAAACCAACCATCAAGACAACCAAAAAAGATCTCAAACTTCAAACCACAAAACCAAAGGAAGTACCCACCACCAAGCCCACAGAAAAGCCAACCATCAACACCACCAAAACAAACATCAGAACTACACTGCTCACCTCCAACACCACAGGAAATCCAGAACACACAAGT------------------------------------------------------------------------CAAAAGGAAACCCTCCACTCAACCACCTCCGAAGGCAATCCAAGCCCTTCACAAGTCCATACAACATCCGAGTACCTATCACAATCTCTATCTCCATCCAACACAACAAAC
>GA2.3.0_KU950573_USA_07-01-2006
AGCTTCTCCAATCTGTCCGAAACTACATCACAATCCACCACCATACTAGCTTCAACAACACAAAGTGCTGAGTCAACCCCACAATCCACAACAGTCAAGACCAAAAACACAACAACAACCCAAATACAACCTAGCAAGTCCACCACAAAACAACGCCAAAACAAACCACAAAACAAACCCAATAATGATTTTCACTTTGAAGTGTTCAACTTTGTACCCTGCAGCATATGCAGCAACAATCCAACTTGCTGGGCTATCTGCAAAAGAATACCAAACAAAAAACCTGGAAAGAAAACCACCACCAAACCCACAAAAAAACCAACCATCAAGACAACCAAAAAAGATCTCAAACCTCAAACCACAAAATCAAAGGAAGTACTTACCACCAAGCCCACAGAAAAGCCAACCATCAACACCACCGAAACAAACATCAGAACCACGCTGCTCACCTCCAACACCACAGGAAATCCAGAACACACAAGT------------------------------------------------------------------------CAAACGGAAACCCTCCACTCAACCACCTCCGAAAGCAATCCAAGCCCCTCACAAGTCTATACAACATCCGAGTACCTATCACAATCTCTATCTCCATCCAACACAACATAC
>GA2.3.0_MG642033_USA_1994
AGCTTCTCCAATCTGTCCGAAACTACATCACAACCCACCACCATACTAGCTTCAACAACACCAAGTGCTGAGTCAACCCCACAATCCACAACAGTCAAGACCAAAAACACAACAACAACCCAAATACAACCTAGCAAGCCCACCACAAAACAACGCCAAAACAAACCACAAAACAAACCCAATAATGATTTTCACTTTGAAGTGTTCAACTTTGTACCCTGCAGCATATGCAGCAACAATCCAACTTGCTGGGCTATCTGCAAAAGAATACCAAACAAAAAACCTGGAAAGAAAACCACCACCAAGCCCACAAGAAAACCAACCATCAAGACAACCAAAAAAGATCTCAAACCTCAAACCACAAAACCAAAGGAAGTACTTACCACCAAGTCCACAGAAAAGCCAACCATCAACACCACCAAAACAAACATCAGAACTACACTGCTCACCTCCAACACCACAGGAAATCCAGAACACACAAGT------------------------------------------------------------------------CAAAAGGAAACCCTCCACTCAACCACCTCCGAAGGCAATCCAAGCCCTTCACAAGTCTATACAACATCCGAGTACCTATCACAATCTCTATCTCCATCCAACACAACAAAC
>GA2.3.1_DQ985125_Belgium_2005
AGCTTCTCTAATCTGTCCGAAACTACATCAAAACCCACCACCATACTAGCTTCAACAACACCAAATGCTGAGTCAACCCCACAATCCACAACAGTCAAGACCAAAAACACAACAACAACCCAAATACAACCTAGCAAACCCACCACAAAACAACGTCAAAACAAACCACAAAACAAACCCAATAATGATTTTCACTTTGAAGTGTTCAACTTTGTACCCTGCAGCATATGCAGCAACAATCCAACCTGCTGGGCCATCTGCAAAAGAATACCAAACAAAAAACCTGGAAGGAAAACCACTACCAAGCCCACAAAAAAACCAACCATCAAGACAACCAAAAAAGATCCCAAACCTCAAACCACAAAACCAAAGGAAGTACTCACCACCAAGCCCACAGAAAAGCCAACCATCAACACCACCAAAACAAACATCAGAACTACACTGCTCACCTCCAACATCACAGAAAATCAAGAACACACAAGT------------------------------------------------------------------------CAAAAGGAAACCCTCCACTCAACCACCTCCGAAGGCAATCCAAGCCCCTCACAAGTCTACACAACATCCGAGTACCTATCACAATCTCTATCTCCATCCAACACAACAAGA
>GA2.3.1_EU025215_Italy_2005
AGCTTCTCTAATCTGTCCGAAACTACATCAAAACCCACCACCATACTAGCTTCAACAACACCAAATGCTGAGTCAACCCCACAATCCACAACAGTCAAGACCAAAACCACAACAACAACCCAAATACAACCTAGCAAACCCACCACAAAACAACGTCAAAACAAACCACAAAACAAACCCAATAATGATTTTCACTTTGAAGTGTTCAACTTTGTACCCTGCAGCATATGCAGCAACAATCCAACCTGCTGGGCCATCTGCAAAAGAATACCAAACAAAAAACCTGGAAGGAAAACCACTACCAAGCCCACAAAAAAACCAACCATCAAGACAACCAAAAAAGATCCCAAACCTCAAACCACAAAACCAAAGGAAGTACTCACCACCAAGCCCACAGAAAAGCCAACCATCAACACCACTAAAACAAACATCAGAACTACACTGCTCACCTCCAACATCACAGAAAATCAAGAACACACAAGT------------------------------------------------------------------------CAAAAGGAAACCCTCCACTCAACCACCTCCGAAGGCAATCCAAGCCCCTCACAAGTCTACACAACATCCGAGTACCTATCACAATCTCCATCTCCATCCAACACAACAAGA
>GA2.3.1_JQ901452_Netherlands_22-12-2001
AGCTTCTCCAATCTGTCCGAAACTACATCAAAACCCACCACTATACTAGCTTCAACAACACCAAGTGCTGAGTCAACCCCACAATCCACAACAGTCAAGACCAAAAACACAACAACAACCCAAATACAACCTAGCAAACCCACCACAAAACAACGTCAAAACAAACCACAAAACAAACCCAATAATGATTTTCACTTTGAAGTGTTCAACTTTGTACCCTGCAGCATATGCAGCAACAATCCAACCTGCTGGGCTATCTGCAAAAGAATACCAAACAAAAAACCTGGAAAGAAAACCACTACCAAGCCCACAAAAAAACCAACCATCAAGACAACCAAAAAAGATCCCAAACCTCAAACCACAAAACCAAAGGAAGTACTCACCACCAAGCCCACAGAAAAGCCAACCATCAACACCACCAAAACAAACATCAGAACTACACTGCTCACCTCCAACATCACAGAAAATCAAGAACACACAAGT------------------------------------------------------------------------CAAGAGGAAACCCTCCACTCAACCACCTCCGAAGGCAATCTAAGCCCTTCACAAGTCTATACAACATCCGAGTACCTATCACAATCTCTATCTCCATCCAACACAACAAGA
>GA2.3.1_JX015480_Netherlands_10-12-2007
AGCTTCTCCAATCTGTCCGAAACTACATCAAAACCCACCACCATACTAGCTTCAACAACACCAAGTGCTGAGTCAACCCCACAATCCACAACAGTCAAGACCAAAAACACAACACCAACCCAAATACAACCTAGCAAACCCACCACAAAACAACGTCAAAACAAACCACAAAACAAACCCAATAATGATTTTCACTTTGAAGTGTTCAACTTTGTACCCTGCAGCATATGCAGCAACAATCCAACCTGCTGGGCTATCTGCAAAAGAATACCAAACAAAAAACCTGGAAAGAAAACCACTACCAAACCCACAAAAAAACCAACCATCAAGACAACCAAAAAAGATCCCAAACCTCAAACCACAAAACCAAAGGAAGCACTCACCACCAAGCCCACAGAAAAGCCAACCATCAACACCACCAAAACAAACATCATAACTACACTGCTCACCTCCAACATCACGGAAAATCAAGAAAACACAAGT------------------------------------------------------------------------CAAGAGGAAACCCTCCACTCTACCACCTCCGAAAGCAATCTAAGCCCTTCACAAGTCTATACAACATCCGAGTACCCATCACAATCTCTATCTCCATCCAACACAACAAGA
>GA2.3.1_KJ627305_Peru_17-03-2007
AGCTTCTCTAATCTGTCCGAAACTACATCAAAACCCACCACCATACTAGCTTCAACAACACCAAATGCTGAGTCAACCCCACAATCCACAACAGTCAAGACCAAAAACACAACAACAACCCAAATACAACCTAGCAAACCCACCACAAAACAACGTCAAAACAAACCACAAAACAAACCCAATAATGATTTTCACTTTGAAGTGTTCAACTTTGTACCCTGCAGCATATGCAGCAACAATCCAACCTGCTGGGCCATCTGCAAAAGAATACCAAACAAAAAACCTGGAAGGAAAACCACTACCAAGCCCACAAAAAAACCAACCATCAAGACAACCAAAAAAGATCCCAAACCTCAAACCACAAAACCAAAGGAAGTACTCACCACCAAGCCTACAGAAAAGCCAACCATCAACACCACCAAAACAAACATCAGAACTACACTGCTCACCTCCAACATCACAGAAAATCAAGAACACACAAGT------------------------------------------------------------------------CAAAAGGAAACCCTCCACTCAACCACCTCCGAAGGCAATCCAAGCCCCTCACAAGTCTACACAACATCCGAGTACCTATCACAATCTCCATCTCCATCCAACACAACAAGA
>GA2.3.1_MF496469_Taiwan_2001
AGCTTCTCCAATCTGTCCGAAACTACATCACAACCCACCACCATACTAGCTTCAACAACACCAAGTGCTGAGTCAACCCCACAATCCACAACAGTCAAGACCAAAAACACAACAACAACCCAAATACAACCTAGCAAACCAACCACAAAACAACGCCAAAACAAACCACAAAACAAACCCAATAATGATTTTCACTTTGAAGTGTTCAACTTTGTACCCTGCAGCATATGCAGCAACAATCCAACCTGCTGGGCCATCTGCAAAAGAATACCAAACAAAAAACCTGGAAAGAAAACCACCACCAAGCCCACAAAAAAACCAACCATCAAGACAACCAAAAAAGATCCCAAACCTCAAACCACAAAACCAAAGGAAGTACTCACCACCAAGCCCACAGAAAAGCCAACCATCAACACCACCAAAACAAACATCAGAACTACACTGCTCACCTCCAACATCACAGAAAATCCAGAACACACAAGT------------------------------------------------------------------------CAAAAGGAAACCCTCCACTCAACCACCTCCGAAGGCAATCCAAGCCCTTCACAATTCTATACAACATCCGAGTACCTATCACAATCTCTATCTCCATCCAACACAACAAAA
>GA2.3.2a_AY343611_Belgium_2001
AGCTTCTCAAATCTGTCCGAAACTACACCACAACCCCCCACCATATTAGCCTCAACAATACCAAGTGCTGAGTTAACCCCACAATCCACAACAGTCAAGATCAAAAACACAACAACAACCCAAATACAACCTAGCAAACCCACCACAAAACAACACCAAAACAAACCACAAAACAAACCCAATAATGATTTTCACTTTGAAGTGTTCAATTTTGTACCCTGCAGCATATGCAGCAACAATCCAACCTGCTGGGCCATCTGCAAAAGAATACCAAACAAAAAACCTGGAAAGAAAACCACCACCAAGCCCACAAAAAAACCAACCATCAAGACAACCAAAAAAGATCCCAAACCTCAAACCACAAAACCAAAGGAAGTAATCACCACCAAGCCCACAAAAAAGCCAACCATCAACACCACCAAAACAAACATCAGAACTACACTGCTCACCTCCAACACCACAGGAAATCCAGAACACACAAGT------------------------------------------------------------------------CAAAAGGAAACCCTCCACTCAACCATCTCCGAAGGCAATCTAAGCCCTTCACAAGTCTATACAACATCCGAGTACCTATCACAATCTCTATCTCCATCCAACACAACAAAG
>GA2.3.2a_KT765718_Kenya_05-02-2006
AGCTTCTCCAATCTGTCCGAAACTACATCACAATCCACCACCATACTAGCTTCAACAACACCAAGTGCTGAGTCAACCCCACAATCCACAACAGTCAAGATCAAAAACACAACAACAACCCAAATACAACCTAGCAAACCCATCACAAAACAACGCCAAAACAAACCACAAAACAAACCCAATAATGATTTTCACTTTGAAGTGTTCAATTTTGTACCCTGCAGCATATGCAGCAACAATCCAACCTGCTGGGCCATCTGCAAAAGAATACCAAACAGAAAACCTGGAAAGAAAACTACCACTAAGCCCACAAAAAAACCAACCATCAAGACAACCAAAAAAGATCCCAAACCTCAAACCACAAAACCAAAGGAAATACTCACCACTAAGCCCACAGAAAAGCCAACCATCAACACCACCAAAACAAGCATCAGAACTACACTGCTCACCTCCAACACCACAGGAAATCCAGAACACACAAGT------------------------------------------------------------------------CAAAAGGAAACCCTCCACTCAACCACCTCCGAAGGCAATCTAAGCCCTTCACAAGTCTATACAACATCCGAGTACCTATCACAATCTCTATCTCCATCCAACACAACAAAG
>GA2.3.2a_KT765726_Kenya_17-01-2005
AGCTTCTCCAATCTGTCCGAAACTACATCACAATCCACCACCATACTAGCTTCAACAACACCAAGTGCTGAGTCAACCCCACAATCCACAACAGTCAAGATCAAAAACACAACAACAACCCAAATACAACCTAGCAAACCCACCACAAAACAACGCCAAAACAAACCACAAAACAAACCCAATAATGATTTTCACTTTGAAGTGTTCAATTTTGTACCCTGCAGCATATGCAGCAACAATCCAACCTGCTGGGCCATCTGCAAAAGAATACCAAACAAAAAACCTGGAAAGAAAACTACCACTAAGCCCACAAAAAAACCAACCATCAAGACAACCAAAAAAGATCCCAAACCTCAAACCACAAAACCAAAGGAAATACTCACCACTAAGCCCACAGAAAAGCCAACCATCAACACCACCAAAACAAGCATCAGAACTACACTGCTCACCTCCAACACCACAGGAAATCCAGAACACACAAGT------------------------------------------------------------------------CAAAAGGAAACCCCCCACTCAACCACCTCCGAAGGCAATCTAAGCCCTTCACAAGTCTATACAACATCCGAGTACCTATCACAATCTCTATCTCCATCCAACACAACAAAG
>GA2.3.2b_AY773299_Kenya_2002
AGCTTCTCCAATCTGTCCGAAACTACATCACAGCCCATCACCATACTAGCTTCAACAACACCAAGTGCTGAGTCAACCCCACAATCCACAACAGTCAAGATCAAAAACACAACAACAACCCAAATGCAACCCAGCAAACCCACCACAAAACAACGCCAAAACAAACCACAAAACAAACCCAATAATGATTTTCACTTTGAAGTGTTCAATTTTGTACCCTGCAGCATATGCAGCAACAATCCAACCTGCTGGGCCATCTGCAAAAGAATACCAAACAAAAAACCTGGAAAGAAAACCACCACCAAGCCCACAAAAAAACCAACCATCAAGACAACCAAAAAAGATCCCAAACCTCAAACCACAAAACCAAAGGAAGTACTCACCACCAAGCCCACAGAAAAGCCAACCATCAACACCACCAAAACAAACATCAAAACTACACTGCTCACCTCCAACACCACAGGAAATCCAGAACACACAAGT------------------------------------------------------------------------CAAAAGGAAACCCTCCACTCAACCACCTCCGAAGGCAATCCAAGCCCTTCACAAGTCTATACAACATCCGAATACCTATCACAATCACCATCTCCATCCAACACAACAAAA
>GA2.3.2b_JX015486_Netherlands_05-01-2005
AGCTCCTCCAATCTGTCCGAAACTACATCACAACCCATCACCACACTAGCTTCAACAACACCAAGTGCTAAGTCAACCCCACAATCCACAACAGTCAAGATCAAAAACACAACAACAACCCAAATGCAACCTAGCAAACCCACCACAAAACAACGCCAAAACAAACCACAAAACAAACCCAATAATGATTTTCACTTTGAAGTGTTCAATTTTGTACCCTGCAGCATATGCAGCAACAATCCAACCTGCTGGGCCATCTGCAAAAGAATACCAAACAAAAAACCTGGAAAGAAAACCACCACCAAGCCCACAAAAAAACCAACTATCAGGACAACCAAAAAAGATCCCAAACCTCAAACCACAAAACCAAAGGAAGTACTCACCACCAAGCCCACAGAAAAGCCAACCATCAACACTACCAAAACAAACATCAACACTACACTGCTCACCTCCAACACCACAGGAAATCCAGAACACACAAGT------------------------------------------------------------------------CAAAAGGAAACCCTCCATTCAACCACCTCCGAAGGCAATCCAAGCCCTTCACAAGTCTATACAACATCCGAGTACCTATCACAATCTCTATCTCCATCCAACACAACAAAA
>GA2.3.2b_KJ627284_Peru_08-02-2010
AGCTTCTCCAATCTGTCCGAAACTACATCACAACCCATCACCATACTAGCTTCAACAACACCAAGTGCCGAGTCAACCCCACAATCCACAACAGTCAAGATCAAAAACACAACAACAACCCAAATGCAACCTAGCAAACCCACCACAAAACAACGCCAAAACAAACCACAAAACAAACCCAATAATGATTTTCACTTTGAAGTGTTCAATTTTGTACCCTGTAGCATATGCAGCAACAATCCAACCTGCTGGGCCATCTGCAAAAGAATACCAAACAAAAAACCTGGAAAGAAAACCACCACCAAGCCCACAAAAAATCCAACCATCAAGACAACCAAAAGAGATCCCAAACCCCAAACCACAAAACCAAAGGAAGTACACACCACCAAGTCCACAGAAAAGCCAACCATCAACACCACCAAAACAAACATCAAAACTACACTGCTCACCTCCAACACCACAGGAAATCCAGAAAACACAAGT------------------------------------------------------------------------CAAAAGGAAACCCTCCACTCAACTACTCCCGAAGGCAATCCAAGCCCTTCACAAGTCTATGCAACATCAGAGTACCTATCACAATCTCTATCTCCATCCAACACAACAGAA
>GA2.3.2b_KJ627336_Peru_29-02-2008
AGCTTCTCCAATCTGTCTGAAACTACATCACAACCCATCACCATACCAGCTTCAACAATACCAAGTGCTGAGTCAACCCCACAATCCACAACAGTCAAGATCAAAAACACAACAACAACCCAAATGCAACCCAGCAAACCCACCACAAAACAACGCCAAAACAAACCACAAAACAAACCCAATAATGATTTTCACTTTGAAGTGTTCAATTTTGTACCCTGCAGCATATGCAGCAACAATCCAACCTGCTGGGCCATCTGCAAAAGAATACCAAACAAAAAACCTGGAAAGAAAACCACCACCAAGCCCACAAAAAATCCAACCATCAAGACAACCAAAAAAGATCCCAAACCCCAAACCACAAAACCAAAGGAAGTACACACCACCAAGCCCACAGAAAAGCCAACCATCAACACCACCAAAACAAACATCAAAACTACACTGCTCACCTCCAACACCACAGGAAATCCAGAAAACACAAGT------------------------------------------------------------------------CAAAAGGAAACCCTCCACTCAACCACTCCCGAAGGCAATCCAAGCCCTTCACAAGTCTATACAACATCCGAGTACCTATCACAATCACCATCTCCATCCAACACAACAGAA
>GA2.3.2b_KU350846_Argentina_24-07-2006
AGCTTCTCCAATCTGTCCGAAACTACATCACAAACCATCACTATACTTGCTTCAACAACACCAAGTGCTGAGTTAACCCCACAATCCACAACAGTCAAGATCAAAAACACAACAACAACCCAAATGCAACCTAGCAAACCAACCACAAAACAACGCCAAAACAAACCACAAAACAAACCCAATAATGATTTTCACTTTGAAGTGTTCAATTTTGTACCCTGCAGCATATGCAGCAACAATCCAACCTGCTGGGCCATCTGCAAAAGAATACCAAACAAAAAACCTGGAAAGAAAACCACCACCAAGCCCACAAAAAAACCAACCATCAAGACAACCAAAAAAGATCCTAAACCTCAAACTACAAAACCAAAGGAAGTACTCACCACCAAGCCCACAGAAAAGCCAACCATCAACACCACCAAAACAAACATCAAAACTACACTGCTCACCTCCAACACCACAGAAAATCCAGAACACACAAGT------------------------------------------------------------------------CAAAAGGAAACCCTCCACTCAACCACTCCCGAAAGCAATCCTAGCCCTTCACAAGTCTATACAACATCCGAGTACCTATCACAATCTCTATCTCCATCCAACACAACAAAA
>GA2.3.3_JX015482_Belgium_22-11-2006
AGCTTCTCCAATCCGTCCGGAACTACATCACAATCTACCACCATACTAGCTTCAACAACACCAAGTGCTGAGTCAACCCCACAATCCACAACAGTCAAGATCAAAAACACAACAACAACCCAAATACAACCTAGCAAACCCACCACAAAACAACGCCAAAATAAACCACAAAACAAACCCAACAATGATTTTCACTTTGAAGTGTTCAATTTTGTACCCTGCAGCATATGCAGCAACAATCCAACCTGCTGGGCCATCTGCAAGAGAATACCAAACAAAAAACCTGGAAAGAAAACCACCACCAAGCCCACAAAAAAACCAACCATCAAGACAACCAAAAAAGATCCCAAACCTCAAACCACAAAACCAAAGGAAGTACTCACCACCAAGCCCACAGAAAAGCCAACCATCGACACCACCAAAACAAACATCAGAACTACACTGCTCACCTCCAACACCACAGGAAATCCAGAACACACAAGT------------------------------------------------------------------------CAAGAGGAAACCCTCCACTCAACCACCTCCGAAGGCAATCTAAGCCCATCACAAGTCTATACAACATCCGAGTACCTATCTCAATCTCCATCTTCATCCAACACAACAAAA
>GA2.3.3_JX015491_Netherlands_23-11-2007
AGCTTCTCCAATCCGTCCAGAACTACATCACAATCCACCACCATACTAGCTTCAACAACACCAAGTGCTGAGTCAACCCCACAATCCACAACAGTCAAGATCAAAAACACAACAACAACCCAAATACAACCTAGCAAACCCACCACAAAACAACGCCAAAATAAACCACAAAACAAACCCAACAATGATTTTCACTTTGAAGTGTTCAATTTTGTACCCTGCAGCATATGCAGCAACAATCCAACCTGCTGGGCCATCTGCAAGAGAATACCAAACAAAAAACCTGGAAAGAAAACCACCACCAAGCCCACAAAAAAACCAACCATCAAGACAACCAAAAAAGATCCCAAACCTCAAACCACAAAACCAAAGGAAGTGCTCACCACCAAGCCCACAGAAAAGCCAACCATCGACACCACCAAAACAAACATCAGAACTACACTGCTCACCTCCAACACCACAGGAAATCCAGAACACACAAGT------------------------------------------------------------------------CAAGAGGAAACCCTCCACTCAACCACCTCCGAAGGCAATCTAAGCCCATCACAAGTCTATACAACATTCGAGTACCTATCACAATCTCCATCTTCATCCAACACAACAAAA
>GA2.3.3_JX015497_Netherlands_06-12-2008
AGCTTCTCCAATCTGTCCGGAACTACATCACAATCTACCACCATACTAGCTTCAACAACACCAAGTGCTGAGTCAACCCCACAATCCACAACAGTCAAGATCAAAAACACAACAACAACCCAAATACAACCTAGCAAACCCACCACAAAACAACGCCAAAACAAACCACAAAACAAACCCAACAATGATTTTCACTTTGAAGTGTTCAATTTTGTACCCTGCAGCATATGCAGCAACAATCCAACCTGCTGGGCCATCTGCAAGAGAATACCAAACAAAAAACCTGGAAAGAAAACCACCACCAAGCCCACAAAAAAACCAACCATCAAGACAACCAAAAAAGATCCCAAACCTCAAACCACAAAACCAAAGGAAGTACTCACCACCAAGCCCACAGAAAAGCCAACCATCGCCACCACCGAAACAAACATCAGAACTACAATGCCCACCTCCAACACCACAGGAAATCCAGAACACACAAGT------------------------------------------------------------------------CAAGAGGAAACCCTCCACTCAACCACCTCCGAAGGCAATCTAAGCCCATCACAAGTCTATACAACATCCGAGTACCTATCACAATCTCCATCTTCATCCAACACAACAAAA
>GA2.3.3_KF826838_Argentina_06-06-2006
AGCTTCTCCAATCTGTCCGGAACTACATCACAATCCACCACCATACTAGCTTCAACCACACCAAGTGCTGAGTCAACCCCACAATCCACAACAGTCAAGATCAAAAACACAACAACAACCCAAATACAACCTAGCAAACCCACCACAAAACAACGCCAAAACAAACCACAAAACAAACCCAACAATGATTTTCACTTTGAAGTGTTCAATTTTGTACCCTGCAGCATATGCAGCAACAATCCAACCTGCTGGGCCATCTGCAAGAGAATACCAAACAAAAAACCTGGAAAGAAAACCACCACCAAGCCCACAAAAAAACCAACCATCAAGACAACCAAAAAAGATCCCAAACCTCAAACCACAAAACCAAAGGAAGTACTCACCACCAAGCCCACAGAAAAGCCAACCATCGACACCACCAAAACAAACATCAGAACTACACTGCTCACCTCCAACACCACAGGAAATCCAGAACACACAAGT------------------------------------------------------------------------CAAGAGGAAACCCCCCACTCAACCACCTCCGAAGGCAATCTAAGCCCATCACAAGTCTATACAACATCCGAGTACCTATCACAATCTCCATCTTCATCCAACACAACAAAA
>GA2.3.3_KF826855_Italy_26-03-2009
AGCTTCTCCAATCTGTCCGGAACTACATCACAATCCACCACCATACTAGCTTCAACAACACCAAGTGCTGAGTCAACCCCACAATCCACAACAGTCAAGATCAAAAACACAACAACAACCCAAATACCACCTAGCAAACCCACCACAAAACAACGCCAAAATAAACCACAAAACAAACCCAACAATGATTTTCACTTTGAAGTGTTCAATTTTGTACCCTGCAGCATATGCAGCAACAATCCAACCTGCTGGGCCATCTGCAAGAGAATACCAAACAAAAAACCTGGAAAGAAAACCACCACCAAGCCCACAAAAAAACCAACCATCAAGACAACCAAAAAAGATCCCAAACCTCAAACCACAAAACCAAAGGAAGTACTCACCACCAAGCCCACAGAAAAGCCAACCATCGACACCACCAAAACAAACATCAGAACTACACTGCTCACCTCCAACACCACAGGAAATCCAGAACACACAAGT------------------------------------------------------------------------CAAGAGGAAACCCTCCACTCAACCACCTCCGAAGGCAATCCAAGCCCATCACAAGTCTATACAACATCCGAGTACCTATCACAATCTCCATCTTCATCCAACACAACAAAA
>GA2.3.3_KJ627256_Peru_16-08-2009
AGCTTCTCCAATCTGTCCGGAACTACATCACAATCCACCACCATACTAGCTTCAACAACACCAAGTGCTGAGTCAACCCCACAATCCACAACAGTCAAGATCAAAAACACAACAACAACCCAAATACAACCTAGCAAACCCACCACAAAACAACGCCAAAATAAACCACAAAACAAACCCAACAATGATTTTCACTTTGAAGTGTTCAACTTTGTACCCTGCAGCATATGCAGCAACAATCCAACCTGCTGGGCCATCTGCAAGAGAATACCAAACAAAAAACCTGGAAAGAAAACCACCACCAAGCCCACAAAAAAACCAACCATCAAGACAACCAAAAAAGATCCCAAACCTCAAACCACAAAACCAAAGGAAGTACTCACCACCAAGCCCACAGAAAAGCCAACCATCGACACCACCAAAACAAACATCAGAACTACACTGCTCACCTCCGACACCACAGGAAATCCAGAACACACAAGT------------------------------------------------------------------------CAAGAGGAAACCCTCCACTCAACCACCTCCGAAGGCAATCTAAGCCCATCACAAGTCTATACAACATCCGAGTACCTATCACAATCTCCATCTTCATCCAACACAACAAAA
>GA2.3.3_KJ627294_Peru_20-05-2010
AGCTTCTCCAATCTGTCCGGAACTACATCACAATCCACCACCATACTAGCTTCAACAACACCAAGTGCTGAGTCAACCCCACAATCCACAACAGTCAAGATCAAAAACACAACAACAACCCAAATACAACCTAGCAAACCCACCACAAAACAACGCCAAAATAAACCACAAAACAAACCCAACAATGATTTTCACTTTGAAGTGTTCAACTTTGTACCCTGCAGCATATGCAGCAACAATCCAACCTGCTGGGCCATCTGCAAGAGAATACCAAACAAAAAACCTGGAAAGAAAACCACCACCAAGCCCACAAAAAAACCAACCATCAAGACAACCAAAAAAGATCCCAAACCTCAAACCACAAAACCAAAGGAAGTACTCACCACCAAGCCCACAGAAAAGCCAACCATCGACACCACCAAACCAAACATCAGAACTACACTGCTCACCTCCAACACCACAGGAAATCCAGAACACACAAGT------------------------------------------------------------------------CAAGAAGAAACCCTCCACTCAACCACCTCCGAAGGCAATCTAAGCCCATCACAAGTCTATACAACATCCGAGTACCTATCACAATCTCCATCTTCATCCAACACAACAAAA
>GA2.3.3_KJ627320_Peru_24-04-2010
AGCTTCTCCAATCTGTCCGGAACTACATCACAATCCACCACCATACTAGCTTCAACAACACCAAGTGCTGAGTCAACCCCACAATCCACAACAGTCAAGATCAAAAACACAACAACAACCCAAATACAACCTAGCAAACCCACCACAAAACAACGCCAAAATAAACCACAAAACAAACCCAACAATGATTTTCACTTTGAAGTGTTCAATTTTGTACCCTGCAGCATATGCAGCAACAATCCAACCTGCTGGGCCATCTGCAAGAGAATACCAAACAAAAAACCTGGAAAGAAAACCACCACCAAGCCCACAAAAAAACCAACCATCAAGACAACCAAAAAAGATTCCAAACCTCAAACCACAAAACCAAAGGAAGTACTCACCACCAAGCCCACAGAAAAGCCAACCATCGACACCACCAAAACAAACATCAGAACTACACTGCTCACCTCCAACACCACAGGAAATCCAGAACACACAAGT------------------------------------------------------------------------CAAGAGGAAACCCTCCACTCAACCACCTCCGAAGGCAATCTAAGCCCATCACAAGTCTATACAACATCCGAGTACCTATCACAATCTCCATCTTCATCCAACACAACAAAA
>GA2.3.3_KJ627337_Peru_27-05-2009
AGCTTCTCCAGTCTGTCCGGAACTACATCACAATCCACCACCATACTAGCTTCAACCACACCAAGTGCTGAGTCAACCCCACAATCCACAACAGTCAAGATCAAAAACACAACAACAACCCAAATACAACCTAGCAAACCCACCACAAAACAACGCCAAAACAAACCACAAAACAAACCCAATAATGATTTTCACTTTGAAGTGTTCAATTTTGTACCCTGCAGCATATGCAGCAACAATCCAACCTGCTGGGCCATCTGCAAGAGAATACCAAACAAAAAACCTGGAAAGAAAACCACCACCAAGCCCACAAAAAAACCAACCATCAAGACAACCAAAAAAGATCCCAAACCTCAAACCACAAAACCAAAGGAAGTACTCACCACCAAGCCCAAAGAAAAGTCAACCATCGACACCATCAAAACAAACATCAGAACTACACTGCTCACCTCCAACACTACAGGAAATCCAGAACACACAAGT------------------------------------------------------------------------CAAGAGGAAACCCCCCACTCAACCACCTCCGAAGGCAATCTAAGCCCATCACAAGTCTATACAACATCCGAGTACCTATCACAATCTCCATCTTCATCCAACACAACAAAA
>GA2.3.3_KJ627338_Peru_08-05-2009
AGCTTCTCCAATCTGTCCGGAACTACATCACAATCCACCACCATACTAGCTTCAACAACACCAAGTGCTGAGTCAACCCCACAATCCACAACAGTCAAGATCAAAAACACAACAACAACCCAAATACAACCTAGCAAACCCACCACAAAACAACGCCAAAACAAACCACAAAACAAACCTAACAATGATTTTCACTTTGAAGTGTTCAATTTTGTACCCTGCAGCATATGCAGCAACAATCCAACCTGCTGGGCCATCTGCAAGAGAATACCAAACAAAAAACCTGGAAAGAAAACCACCACCAAGCCCACAAAAAAACCAACCATCAAGACAACCAAAAAAGATCCCAAACCTCAAACTACAAAACCAAAGGAAGTACTCACCACCAAACCCACAGAAAAGCCAACCATCGACACCACCAAAACAAACATCAGAACTACACTGCTCACCTCCAACACCACAGGAAATCCAGAACACACAAGT------------------------------------------------------------------------CAAGAGGAAACCCTCCACTCAACCACCTCCGAAGGCAATCTAAGCCCATCACAAGTCTATACAACATCCGAGTACCTATCACAATCTCCATCTTCATCCAACACAACAAAA
>GA2.3.3_KJ627349_Peru_17-09-2009
AGCTTCTCCAATCTGTCCGGAACTACATCACAATCCACCACCATACTAGCTTCAACAACACCAAGTGCTGAGTCAACCCCACAATCCACAACAGTCAAGATCAAAAACACAACAACAACCCAAATACAACCTAGCAAACCCACCACAAAACAACGCCAAAATAAACCACAAAACAAACCTAACAATGATTTTCACTTTGAAGTTTTCAACTTTGTACCCTGCAGCATATGCAGCAACAATCCAACCTGCTGGGCCATCTGCAAGAGAATACCAAACAAAAAACCTGGAAAGAAAACCACCACCAAGCCCACAAAAAAACCAACCATCAAGACAACCAAAAAAGATCCCAAACCTCAAACCACAAAACCAAAGGAAGTACTCACCACCATGCCCACAGAAAAGCCAACCATCGACACCACCAAAACAAACATCAGAACTACACTGCTCACCTCCAACACCACAGGAAATCCAGAACACACAAGT------------------------------------------------------------------------CAAGAGGAAACCCTCCACTCAACCACCTCCGAAGGCAATCTAAGCCCATCACAAGTCTATACAACATCCGAGTACCTATCACAATCTCCATCTTTATCCAACACAACAAAA
>GA2.3.3_KJ627370_Peru_16-05-2011
AGCTTCTCCAATCTGTCCGGAACTACATCACAATCCACCACCATACTAGCTTCAACAACACCAAGTGCTGAGTCAATCCCACAATCCACAACAGTCAAGATCAAAAACACAACAACAACCCAAATACAACCTAGCAAACCCACCACAAAACAACGCCAAAACAAACCACAAAACAAACCCAACAATGATTTTCACTTTGAAGTGTTCAATTTTGTACCCTGCAGCATATGCAGCAACAATCCAACCTGCTGGGCCATCTGCAAGAGAATACCAAACAAAAAACCTGGAAAGAAAACCACCACCAAGCCCACAAAAAAACCAACCATCAAGACAACCAAAAAAGATTCCAAACCTCAAACCACAAAACCAAAGGAAGTACTCACCACCAAGCCCACAGAAAAGCCAACCATCGACACCACCAAAACAAACATCAGAACTACACTGCTCACCTCCAACACCACAGGAAATCCAGAACACACAAGT------------------------------------------------------------------------CAAGAGGAAACCCTCCACTCAACCACCTCCGAAGGCAATCTAAGCCCATCACAAGTCTATACAACATCCGAGTACCTATCACAATCTCCATCTTCATCCAACACAACAAAA
>GA2.3.3_KJ939951_VietNam_28-10-2009
AGCTTCTCCAATCTGTCCGGAACTACATCACAATCCACCACCATACTAGCTTCAACAACACCAAGTGCTGAGTCAACCCCACAATCCACAACAGTCAAGATCAAAAACACAACAACAACCCAAATACAACCTAGCAAACCCACCACAAAACAACGCCAAAATAAACCACAAAACAAACCCAACAATGATTTTCACTTTGAAGTGTTCAATTTTGTACCCTGCAGCATATGCAGCAACAATCCAACCTGCTGGGCCATCTGCAAGAGAATACCAAACAAAAAACCTGGAAAGAAAACCACCACCAAGCCCACAAAAAAACCAACCATCAAGACAACCAAAAAAGATCCCAAACCTCAAACCACAAAACCAAAGGAAGTACTCACCACCAAGCCCACAGAAAAGCCAACCATCGACACCACCAAAACAAACATCAGAACTACACTGCTCACCTTCAACACCACAGGAAATCCAGAACACACAAGT------------------------------------------------------------------------CAAGAGGAAACCCTCCACTCAACCACCTCCGAAGGCAATCTAAGCCCATCACAAGTCTATACAACATCCGAGTACCTATCACAATCTCCATCTTCATCCAACACAATAAAA
>GA2.3.3_KP317953_Kenya_23-03-2012
AGCTTCTCCAATCTGTCCGGAACTACATCACAATCCACCACCATACTAGCTTCAACAACACCAAGTGCTGAGTCAACCCCACAATCCACAACAGTCAAGATCAAAAACACGACAACAACCCAAATACAACCTAGCAAACCAACCACAAAACAACGCCAAAATAAACCACAAAACAAACCCAACAATGATTTTCACTTTGAAGTGTTCAATTTTGTACCCTGCAGCATATGCAGCAATAATCCAACCTGCTGGGCCATCTGCAAGAGAATACCAAACAAAAAACCTGGAAAGAAAACCACCACCAAGCCCACAAAAAAACCAACCATCAAGACAACCAAAAAAGATCCCAAACCTCAAACCACAAAACCAAAGGAAGTACTCACCACCAAGCCCACAGAAAAGCCAACCATCGACACCACCAAAACAAACATCAGAACTACACTGTTCACCTCCAACACCACAGGAAATCCAGAACACACAAGT------------------------------------------------------------------------CAAGAGGAAACCCTCCACTCAACCACCTCCGAAGGCAATCTAAGCCCATCACAAGTCTATACAACATCCGAGTACCTATCACAATCTCCATCTTCATCCAACACAACAAAA
>GA2.3.3_KX655662_Jordan_19-12-2011
AGCTTCACCAATCTGTCCGGAACTACATCAAAATCCACCACCATACTAGCTTCAACAACACCAAGTGCTGAGTCAACCCCACAATCCACAACAGTCAAGATCAAAAACACAACAACAACCCAAATACAACCTAGCAAACCCACCACAAAACAACGCCAAAATAAACCACAAAACAAACCCAACAACGATTTTCACTTTGAAGTGTTCAATTTTGTACCCTGCAGCATATGCAGCAACAATCCAACCTGCTGGGCCATCTGCAAGAGAATACCAAACAAAAAACCTGGAAAGAAAACCACCACCAAGCCCACAAAAAAACCAACCATCAAGACAACCAAAAAAGATCCCAAACCTCAAACCACAAAACCAAAGGAAGTACTCACCACCAAGCCCACAGAAAAGCCAACCATCGACACCACCAAAACAAACATCAGAACTACACTGCTCACCTCCAACACCACAGGAAATCCAGAACACACAAGT------------------------------------------------------------------------CAAGAGGAAACCCTCCACTCAACCACCTCCGAAGGCAATCTAAGCCCATCACAAGTCTATACAACATCCGAGTACCTATCACAATCTCCATCTTCATCCAACACAACAAAA
>GA2.3.3_KX655672_Jordan_26-01-2012
AGCTTCTCCAATCTGTCCGGAACTACATCACAATCCACCACCATACTAGCTTCAACAACACCAAGTGCTGAGTCAACCCCACAATCCACAACAGTCAAGATCAAAAACACAACAACAACCCAAATACCACCCAGCAAACCCACCACAAAACAACGCCAAAATAAACCACAAAACAAACCCAACAATGATTTTCACTTTGAAGTGTTCAATTTTGTACCCTGCAGCATATGCAGCAACAATCCAACCTGCTGGGCCATCTGCAAGAGAATACCAAACAAAAAACCTGGAAAGAAAACCACCACCAAGCCCACAAAAAAACCAACCATCAAGACAACCAAAAAAGATCCCAAACCTCAAACCACAAAACCAAAGGAAGTACTCACCACCAAGCCCACAGAAAAGCCAACCATCGACACCACCAAAACAAACATCAGAACTACACTGCTCACCTCCAACACCACAGGAAATCCAGAACACACAAGT------------------------------------------------------------------------CAAGAGGAGACCCTTCACTCAACCACCTCCGAAGGCAATCCAAGCCCATCACAAGTCTATACAACATCCGAGTACCTATCACAATCTCCATCTTCATCCAACACAACAAAA
>GA2.3.3_KX765958_NewZealand_11-09-2012
AGCTTCACCAATCTGTCCGGAACTACATCAAAATCCACCACCATACTAGCTTCAACAACACCAAGTGCTGAGTCAACCCCACAATCCACAACAGTCAAGATCAAAAACACAACAACAACCCAAATACAACCTAGCAAACCCACCACAAAACAACGCCAAAATAAACCACAAAACAAACCCAACAACGATTTTCACTTTGAAGTGTTCAATTTTGTACCCTGCAGCATATGCAGCAACAATCCAACCTGCTGGGCCATCTGCAAGAGAATACCAAACAAAAAACCTGGAAAGAAAACCACCACCAAGCCCACAAAAAAACCAACCATCAAGACAACCAAAAAAGATCCCAAACCTCAAACCACAAAACCAAAGGAAGTACTCACCACCAAGCCCACAGAAAAGCCAACCATCGACACCACCAAAACAAACATCAGAACTACACTGCTCACCTCCAACACCACAGGAAATCCAGAACACACAAGT------------------------------------------------------------------------CAAGAGGAAACCCTCCACTCAACCACCTCCGAAGGCAATCCAAGCCCATCACAAGTCTATACAACATCCGAGTACCTATCACAATCTCCATCTTCATCCAACACAACAAAA
>GA2.3.3_KY654511_Philippines_08-04-2013
AGCTTCTCCAATCTGTCCGGAACTACATCACAATCCACCACCATACTAGCTTCAACAACACCAAGTGCTGAGTCAACCCCACAATCCACAACAGTCAAGATCAAAAACACAACAACAACCCAAATACAACCTAGCAAACCCACCACAAAACAACGCCAAAATAAACCACAAAACAAACCCAACAATGATTTTCACTTTGAAGTGTTCAACTTTGTACCCTGCAGCATATGCAGCAACAATCCAACCTGCTGGGCCATCTGCAAGAGAATACCAAACAAAAAACCTGGAAAGAAAACCACCACCAAGCCCACAAAAAAACCAACCATCAAGACAACCAAAAAAGATCCCAAACCTCAAACCACAAAACCAAAGGAAGCACTCACCACCAAGCCCACAGAAAAGCCAACCATCGACACCACCAAAACAAACATCAGAACTACACTGCTCACCTCCTACACCACAGGAAATCCAGAACACACAAGT------------------------------------------------------------------------CAAGAGGAAACCCTCCACTCAACCACCTCCGAAGGCAATCTAAGCCCATCACAAGTCTATACAACATCCGAGTACCTATCACAATCTCCATCTTCATCCTACACAACAAAA
>GA2.3.3_MF001041_USA_2015
AGCTTCTCCAATCTGTCCGGAACTACATCACAATCCACAACCATACTAGCTTCAACAACACCAAGTGCTGAGTCAACCCCACAATCCACAACAGTCAAGATCAAAAACACAACAACAACCCAAATACAACCTAGCAAATCCACCACAAAACAACGCCAAAATAAACCACAAAACAAACCCAACAATGATTTTCACTTTGAAGTGTTCAATTTTGTACCCTGCAGCATATGCAGCAACAATCCAACCTGCTGGGCCATCTGCAAGAGAATACCAAACAAAAAACCTGGAAAGAAAACCACCACCAAGCCCACAAAAAAACCAACCATCAAGACAACCAAAAAAGATCCCCAACCTCAAACCACAAAACCAAAGGAAGTACTCACCACCAAGCCCACAGAAAGGCCAACCATCGACACCACCAAAACAAACATCAGAACTACATTGCTCACCTCCAACACCACAGGAAATCCAGAACACACAAGT------------------------------------------------------------------------CAAGAGGAAACCCTCCACTCAACCACCTCCGAAGGCAATCTAAGCCCATCACAAGTCTATACAACATCCGAGTACCTATCACAATCTCCATCTTCATCCAACACAACAAAA
>GA2.3.3_MF001047_USA_2015
AGCTTCTCCAATCTGTTCGGAACCACACCACAATCCACCACCATACCAGCTTCAACAACACCAAGTGCTGAGTCAACCCAACAATCCACAACAGTCAAGATCAAAAACACAACAACAACCCAAATACAACCTAGCAAACCCACCACAAAACAACGCCAAAACAAACCACAAAACAAACCTAACAATGATTTTCACTTTGAAGTGTTCAATTTTGTACCCTGCAGCATATGCAGCAACAATCCAACCTGCTGGGCCATCTGCAAGAGAATACCAAACAAAAAACCTGGAAAGAAAACCACCACCAAGCCCACAAAAAAACCAACCATCAAGACAACCAAAAAAGATCCCAAACCTCAAACCACAAAACTAAAAGAAGTACTCACCACCAAGCCCACAGGGGAGCCAACCATCGACACCACCAGGACAAGCATCAGAACTACACTGCTCACCTCCAACACCACAGGAAATCCAGAACACACAAGT------------------------------------------------------------------------CAAGAGGAAACCCTCCACTCAACCACCTCCGAAGGCAATCTAAGCCCATCACAAGTCTATACAACATCTGAGTACCTATCACAATCTCCATCTTCGTCCAACACAACAAAA
>GA2.3.3_MF001054_USA_2015
AGCTTCTCCAATCTGTTCGGAACTACATCACAATCCACCACCATACTAGCTTCAACAACACCAAGTGCTGAGTCAACCCCACAATCCACAACAGTCAAGATCAAAAACACAACAACAACCCAAATACCACCTAGCAAACCCACCACAAAACAACGCCAAAATAAACCACAAAACAAACCCAACAATGATTTTCACTTTGAAGTGTTCAATTTTGTACCCTGCAGCATATGCAGCAACAATCCAACCTGCTGGGCCATCTGCAAGAGAATACCAAACAAAAAACCTGTAAAGAAAACCACCACCAAGCCCACAAAAAAACCAACCATCAAGACAACCAAAAAAGATCCCAAACCTCAAACCACAAAACCAAAGGAAGTACTCACCACCAAGCCCACAGAAAAGCCAACCATCGACACCACCAAAACAAACATCAGAACTACACTGCTCACCTCCAACACCACAGGAAATCCAGAACACACAAGT------------------------------------------------------------------------CAAGAGGAAACCCTCCACTCAACCACCTCCGAAGGCAACCCAAGCCCATCACAAGTCTATACAACATCCGAGTACCTATCACAATCTCCATCTTCATCCAACACAACAAAA
>GA2.3.4_JF920053_USA_16-02-2010
AGCTTCTCCAATCTGTCCGGAACTACATCACAATCCACCACCATACTAGCTTCAACAACACCAAGTGCTGAGTCAACCCCACAATCCACAACAGTCAAGATCAAAAACACAACAACAACCCAAATATTACCTAGCAAACTCACCACAAAACAACGCCAAAATAAACCACAAAACAAACCCAACAATGATTTTCACTTTGAAGTGTTCAATTTTGTACCCTGCAGCATATGCAGCAACAATCCAACCTGCTGGGCCATCTGCAAGAGAATACCAAACAAAAAACCTGGAAAGAAAACCACCACCAAGCCCACAAAAAAACCAACCCTCAAGACAACCAAAAAAGATCCCAAACCTCAAACCACAAAACCAAAGGAAGTACTCACCACCAAGCCTACAGAAAAGCCAACCATCAACACCACCAAAACAAACATCAGAACTACACTGCTCACCTCCAACACCACAGGAAATCCAGAACACACAAGT------------------------------------------------------------------------CAAGAGGAAACCCTCCACTCAACCACCTCCGAAGGCTATCTAAGCCCATCACAAGTCTATACAACATCCGAGTACCTATCACAATCTCCATCTTCATCCAACACAACAAAA
>GA2.3.4_KC731483_India_2011
AGCTTCTCCAATCTGTCTGGAACTACATCACAATCCACCACCATACTAGCTTCAACAACAACAAGTGCTGAGTCAACCCCACAATCCACAACAGCCAAGATCAAAAACACAACAACAACCCAAATATTACCTAGCAAACCCACCACAAAACAACGCCAAAATAAGCCACAAAACAAACCCAACAATGATTTTCACTTTGAAGTGTTCAATTTTGTACCCTGCAGCATATGCAGCAACAATCCAACCTGCTGGGCCATCTGCAAGAGAATACCAAACAAAAAACCTGGAAAGAAAACCACCACCAAGCCCACAAAAAAACCAACCCTCAAGACAACCAAAAAAGATCCCAAACCCCAAACCACAAAACCAAAGGAAGTACTCACCACCAAGCCTACAGAAAAGCCAACCATCGACACCACCAAAACAAACATCAGAACTACACTGCTCACTTCCAACACCACAGGAAATCCAGAACACACAAGT------------------------------------------------------------------------CAAGAGGAAACCCTCCACTCAACCACCTCCGAAGGCTATCTAAGCCCATCACAAGTCTATACAACATCCGAGTACCTATCACAATCTCCATCTTCATCCAACACAACAAAA
>GA2.3.4_KJ672455_USA_26-12-2012
AGCTTCTCCAATCTGTCCGGAACTACATCACAATCCACCACCATACTAGCTTCAACAACACCAAGCGCTGAGTCAACCCCACAATCCACAACAGTCAAGATCAAAAACACAACAACAACCCAAATATTACCTAGCAAACCCACCACAAAACAACGCCAAAATAAACCACAAAACAAACCCAACAATGATTTTCACTTTGAAGTGTTCAATTTTGTACCCTGCAGCATATGCAGCAACAATCCAACCTGCTGGGCCATCTGCAAGAGAATACCAAACAAAAAACCCGGAAAGAAAACCACCACCAAGCCCACAAAAAAACCAACCCTCAAGACAACCAAAAAAGATCCCAAACCTCAAACCACAAAACCAAAGGAAGTACTCACTACCAAGCCTACAGAAAAGCCAACCATCAACACCACTAAAACAAACATCAGAACTACACTGCTCACCTCCAACACCACAGGAAATCCAGAACACACAAGT------------------------------------------------------------------------CAAGAGGAAACCCTCCACTCAACCACCTCCGAAGGCTATCTAAGCCCATCACAAGTCTATACAACACCCGAGTACCTATCACAATCTCCATCTTCATCCAACACAACAAAA
>GA2.3.4_KJ672482_USA_28-12-2012
AGCTTCTCCAATCTGTCCGGAACTACATCACAATCCACCACCATACTAGCTTCAACAACACCAAGCGCTGAGTCAACCCCACAATCCACAACAGTCAAGATCAAAAACACAACAACAACCCAAATATTACCTAGCAAACCCACCACAAAACAACGCCAAAATAAACCACAAAACAAACCCAACAATGATTTTCACTTTGAAGTGTTCAATTTTGTACCCTGCAGCATATGCAGCAACAATCCAACCTGCTGGGCCATCTGCAAGAGAATACCAAACAAAAAACCCGGAAAGAAAACCACCACCAAGCCCACAAAAAAACCAACCCTCAAGACAACCAAAAAAGATCCCAAACCTCAAACCACAAAACCAAAGGAAGTACTCACTACCAAGCCTACAGAAAAGCCAACCATCAACACCACTAAAACAAACATCAGAATTACACTGCTCACCTCCAACACCACAGGAAATCCAGAACACACAAGT------------------------------------------------------------------------CAAGAGGAAACCCTCCACTCAACCACCTCCGAAGGCTATCTAAGCCCATCACAAGTCTATACAACACCCGAGTACCTATCACAATCTCCATCTTCATCCAACACAACAAAA
>GA2.3.4_KP663728_SouthKorea_16-07-2012
AGCTTCTCCAATCTGTCCGGAACTACATCACAATCCACCACCATACTAGCTTCAACAACACCAAGTGCTGAGTCAACCCCACAATCCACAACAGTCAAGATCAAAAACACAACAACAACCCAAATATTACCTAGCAAACCCACCACAAAACAACGCCAAAATAAACCACAAAACAAACCCAACAATGATTTTCACTTTGAAGTGTTCAATTTTGTACCCTGCAGCATATGCAGCAACAATCCAACCTGCTGGGCCATCTGCAAGAGAATACCAAACAAAAAACCTGGAAAGAAAACCACCACCAAGCCCACAAAAAAACCAACCCTCAAGACAACCAAAAAAGATCCCAAACCTCAAACCACAAAACCAAAGGAAGTACTCACCACCAAGCCCACAGAAAAGCCAACCATCGACACCACCAAAACAAACATCAGAACTACACTGCTCACCTCCAACACCACAGGAAATCCAGAACACACAAGT------------------------------------------------------------------------CAAGAGGAAACCCTTCACTCAACCACCTCCGAAGGCTATCTAAGCCCATCACAAGTCTATACAACATCCGAGTACCTATCACAATCTCCATCTTCATCCAACACAACAAAA
>GA2.3.4_KU950667_USA_05-10-2012
AGCTTCTCCAATCTGTCCGGAACTACATCACAATCCACCACCATACTAGCTTCAACAACACCAAGCGCTGAGTCAACCCCACAATCCACAACAGTCAAGATCAAAAACACAACAACAACCCAAATATTACCTAGCAAACCCACCACAAAACAACGCCAAAATAAACCACAAAACAAACCCAACAATGATTTTCACTTTGAAGTGTTCAATTTTGTACCCTGCAGCATATGCAGCAACAATCCAACCTGCTGGGCCATCTGCAAGAGAATACCAAACAAAAAACCCGGAAAGAAAACCACCACCAGGCCCACAAAAAAACCAACCCTCAAGACAACCAAAAAAGATCCCAAACCTCAAACCACAAAACCAAAGGAAGTACTCACTACCAAGCCTACAGAAAAGCCAACCATCAACACCACTAAAACAAACATCAGAACTACACTGCTCACCTCCAACACCACAGGAAATCCAGAACACACAAGT------------------------------------------------------------------------CAAGAGGAAACCCTCCACTCAACCACCTCAGAAGGCTATCTAAGCTCATCACAAGTCTATACAACACCCGAGTACCTATCACAATCTCCATCTTCATCCAACACAACAAAA
>GA2.3.4_KX655658_Jordan_31-12-2012
AGCTTCTCCAATCTGTCCGGAACTACATCACAATCCACCACCATACTAGCTTCAACAACACCAAGTGCTGAGTCAACCCCACAATCCACAACAATCAAGATCAAAAACACAACAACAACCCAAATATTACCCAGCAAACCCACCACAAAACAACGCCAAAACAAACCACAAAACAAACCCAACAATGATTTTCACTTTGAAGTGTTCAATTTTGTACCCTGCAGCATATGCAGCAACAATCCAACCTGCTGGGCCATCTGCAAGAGAATACCAAACAAAAAACCTGGAAAGAAAACCACCACCAAGCCCACAAAAAAACCAACCCTCAAGACAACCAAAAAAGATCCCAAACCTCAAACCACAAAACCAAAGGAAGTACTCACCACCAAGCCCACAGAAAAGCCAACCATCGACACCACCAAAACAAACATCAGAACTACACTGCTCACCTCCAACACCACAGGAAATCCAGAATACACAAGT------------------------------------------------------------------------CAAGAGGAAACCCTCCACTCAACCACCTCCGAAGGCTATCTAAGCCCATCACAAGTCTATACAACATCCGAGTACCTATCACAATCTCCATATTCATCCAACACAACAAAA
>GA2.3.4_KX765920_NewZealand_28-08-2012
AGCTTCTCCAATCTGTCCGGAACTACATCACAATCCACCACCATACTAGCTTCAACAACACCAAGTGCTGAGTCAACCCCACAATCCACAACAGTCAAGGTCAAAAACACAACAACAACCCAAATATTACCCAGCAAACCCACCACAAAACAACGCCAAAATAAACCACAAAACAAACCCAACAATGATTTTCACTTTGAAGTGTTCAATTTTGTACCCTGCAGCATATGCAGCAACAATCCAACCTGCTGGGCCATCTGCAAGAGAATACCAAACAAAAAACCTGGAAAGAAAACCACCACCAAGCCCACAAAAAAACCAACCCTCAAGACAACCAAAAAAGATCCCAAACCTCAAACCACAAAACCAAAGGAAGTACTCACCACCAAGCCTACAGAAAAGCCAACCATCAACACCACCAAAACAAACATCAGAACTACACTGCTCACCTCCAACACCACAGGAAATCCAGAACACACAAGT------------------------------------------------------------------------CAAGAAGAAACCCTCCACTCAACCACCTCCGAAGGCTATCCAAGCCCATCACAAGTCTACACAACGTCTGAGCACCCACCACAATCTCCACCTTCATCCAACACAACAAAA
>GA2.3.4_KY460517_Taiwan_01-10-2010
AGCTTCTCCAATCTGTCCGGAACTACATCACAATCCACCACCATACTAGCTTCAACAACACCAAGTGCTGAGTCAACCTCACAATCCACAATAGTCAAGATCAAAAACACAACAACAACCCAAATATTACCTAGCAAACCCACCACAAAACAACGTCAAAATAAACCACAAAACAAACCCAACAATGATTTTCACTTTGAAGTGTTCAATTTTGTACCCTGCAGCATATGCAGCAACAATCCAACCTGCTGGGCCATCTGCAAGAGAATACCAAACAAAAAACCTGGAAAGAAAACCACCACCAAGCCCACAAAAAAACCAACCCTCAAAACAACCAAAAAAGATCCCAAACCTCAAACCACAAAACCAAAGGAAGTACTCACCACCAAGCCTACAGAAAAGCCAACCATCGACACCACCAAAACAAACATCAGAACTACACTGCTCACCTCCAACACCACAGGAAATCCAGAACACACAAGT------------------------------------------------------------------------CAAGAGGAAACCCTCCACTCAACCACCTCCGAAGGCTATCTAAGCCCATCACAAGTCTATACAACATCCGAGTACCTATCACAATCTCCATCTTCATCCAACACAACAAAA
>GA2.3.4_KY654508_Philippines_31-10-2012
AGCTTCTCCAATCTGTCCGGAACTACATCACAATCCACCACCATACTAGCTTCAACAACACCAAGTGCTGAGTCAACCTCACAATCCACAATAGTCAAGATCAAAAACACAACAACAACCCAAATATTACCTAGCAAACCCACCACAAAACAACGCCAAAATAAACCACAAAACAAACCCAACAATGATTTTCACTTTGAAGTGTTCAATTTTGTACCCTGCAGCATATGCAGCAACAATCCAACCTGCTGGGCCATCTGCAAGAGAATACCAAACAAAAAACCTGGAAAGAAAACCACCACCAAGCCCACAAAAAAACCAACCCTCAAGACAACCAAAAAAGATCCCAAACCTCAAACCACAAAACCAAAGGAAGTACTCACCACCAAGCCTACAGAAAAGCCAACCATCGACACCACCAAAACAAACATCAGAACTACACTGCTCACCTCCAACACCATAGGAAATCCAGAACACACAAGT------------------------------------------------------------------------CAAGAGGAAACCCTCCACTCAACCACCTCCGAAGGCTATCTAAGCCCATCACAAGTCTATACAACATCCGAGTACCTATCACAATCTCCATCTTCATCCAATACAACAAAA
>GA2.3.4_MF001051_USA_2015
AGCTTCTCCAATCTGTCCGGAACTACATCACAATCCACCACCATACTAGCTTCAACAACACCAAGTGCTGAGTCAACCTCACAATCCACAATAGTCAAGATCAAAAACACAACAACAACCCAAATATTACCTAGCAAACCCACCACAAAACAACGCCAAAATAGACCACAAAACAAACCCAACAATGATTTTCACTTTGAAGTGTTCAATTTTGTACCCTGCAGCATATGCAGCAACAATCCAACCTGCTGGGCCATCTGCAAGAGAATACCAAACAAAAAACCTGGAAAGAAAACCACCACCAAGCCCACAAAAAAACCAACCCTCAAGACAACCAAAAAAGATCCCAAACCTCAAACCACAAAACCAAAGGAAGTACTCACCACCAAGCCTACAGAAAAGCCAACCATCGACACCACCAAAACAAACATCAGAACTACACTGCTCACCTCCAACACCATAGGAAATCCAGAACACACAAGT------------------------------------------------------------------------CAAGAGGAAACCCTCCACTCAACCACCTCCGAAGGCTATCTAAGCCCATCACAAGTCTATACAACATCCGAGTACCTATCACAATCTCCATCTTCATCCAATACAACAAAA
>GA2.3.4_MF001053_USA_2015
AGCTTCTCCAATCTGTCCGGGACTACATCACAATCCACCACCATACTAGCTTCAACAACACCAAGTGCTGAGTCAACCCCACAATCCACAACAGTCAAGATCAAAAACACAACAACAACCCAAATATTACCCAGCAAACCCACCACAAAACAACGCCAAAATAAACCACAAAACAAACCCAACAATGATTTTCACTTTGAAGTGTTCAATTTTGTACCCTGCAGCATATGCAGCAACAATCCAACCTGCTGGGCCATCTGCAAGAGAATACCAAACAAAAAGCCTGGAAAGAAAACCACCACCAAGCCCACAAAAAAACCAACCCTCAAGACAACCAAAAAAGATCCCAAACCTCAAACCACAAAACCAAAGGAAGTACTCACCACCAAGCCTACAGAAAAGCCAACCATCGACACCACCAAAACAAACATCAGAACTACACTGCTCACCTCCAACACCACAGGAAATCCAGAACACACAAGT------------------------------------------------------------------------CAAGAGGAAACCCTCCACTCAACCACCTCCGAAGGCTATCTAAACCCATCACAAGTCTATACAACATCCGAGTACCTATCACAATCTCCATCTTCATCCAACACAACAAAA
>GA2.3.5_JN257693_Canada_29-12-2010
AGCTTCTCCAATCTGTCCGGAACTACATCACAATCCACCACCATACTAGCTTCAACAACACCAAGTGCTGAGTCAACCCCACAATCCACAACAGTCAAGATCAAAAACACAACAACAACCCAAATATTACCTAGCAAACCCACCACAAAACAACGCCAAAATAAACCACAAAACAAACCCAACAATGATTTTCACTTTGAAGTGTTCAATTTTGTACCCTGCAGCATATGCAGCAACAATCCAACCTGCTGGGCCATCTGCAAGAGAATACCAAACAAAAAACCTGGAAAGAAAACCACCACCAAGCCCACAAAAAAACCAACCCTCAAGACAACCAAAAAAGATCCCAAACCTCAAACCACAAAACCAAAGGAAGTACTCACTACCAAGCCTACAGGAAAGCCAACCATCAACACCACTAAAACAAACATCAGAACTACACTGCTCACCTCCAACACCAAAGGAAATCCAGAACACACAAGTCAAGAGGAAACCCTCCACTCAACCACCTCCGAAGGCTATCTAAGCCCATCACAAGTCTATACAACATCCGGTCAAGAGGAAACCCTCCACTCAACCACCTCCGAAGGCTATCTAAGCCCATCACAAGTCTATACAACATCCGAGTACCTATCACAATCTCTATCTTCATCCAACACAACAAAA
>GA2.3.5_KF300977_Panama_13-12-2010
AGCTTCTCCAATCTGTCCGGAACTACATCACAATCCACCACCATACTAGCTTCAACAACACCAAGTGCTGAGTCAACCCCACAATCCACAACAGTCAAGATCAAAAACACAACAACAACCCAAATATTACCTAGCAAACCCACCACAAAACAACGCCAAAATAAACCACAAAACAAACCCAACAATGATTTTCACTTTGAAGTGTTCAATTTTGTACCCTGCAGCATATGCAGCAACAATCCAACCTGCTGGGCCATCTGCAAGAGAATACCAAACAAAAAACCTGGAAAGAAAACCACCACCAAGCCCACAAAAAAACCAACCCTCAAGACAACCAAAAAAGATCCCAAACCTCAAACCACAAAACCAAAGGAAGTACTCACTACCAAGCCTACAGGAAAGCCAACCATCAACACCACTAAAACAAACATCAGAACTACACTGCTCACCTCCAACACCACAGGAAATCCAGAACACACAAGT------------------------------------------------------------------------CAAGAGGAAACCCTCCACTCAACCACCTCCGAAGGCTATCTAAGCCCATCACAAGTCTATACAACATCCGAGTACCTATCACAATCTCTATCTTCATCCAACACAACAAAA
>GA2.3.5_KJ672467_USA_31-01-2013
AGCTTCTCCAATCTGTCCGGAACTACATCACAATCCACCACCATACTAGCTTCAACAACACCAAGTGCTGAGTCAACCCCACAATCCACAACAATCAAGATCAAAAACACAACAACAACCCAAATATTACCTAGCAAACCCACCACAAAACAACGCCAAAATAAACCACAAAACAAACCCAACAATGATTTTCACTTTGAAGTGTTCAATTTTGTACCCTGCAGCATATGCAGCAACAATCCAACCTGCTGGGCCATCTGCAAGAGAATACCAAACAAAAAACCTGGAAAGAAAACCACCACCAAGCCCACAAAAAAACCAACCCTCAAGACAACCAAAAAAGATCCCAAACCTCAAACCACAAAACCAAAGGAAGTACTCACTACCAAGCCTACAGGAAAGCCAACCATCAACACCACTAAAACAAACATCAGAACTACACCGCTCACCTCCAACACCAAAGGAAATCCAGAACACACAAGTCAAGAGGAAACCCTCCACTCAACCACCTCCGAAGGCTATCCAAGCCCATCACAAGTCTATACAACATCCGGTCAAGAGGAAACCCTCCACTCAACCACCTCCGAAGGCTATCCAAGCCCATCACAAGTCCATACAACATCCGAATACCTATCACAATCTCTATCTTCATCCAACACAACAAAA
>GA2.3.5_KJ672470_USA_18-12-2012
AGCTTCTCCAATCTGTCCGGAACTACATCACAATCCACCACCATACTAGCTTCAACAACACCAAGTGCTGAGTCAACCCCACAATCCACAACAATCAAGATCAAAAACACAACAACAACCCAAATATTACCTAGCAAACCCACCACAAAACAACGCCAAAATAAACCACAAAACAAACCCAACAATGATTTTCACTTTGAAGTGTTCAATTTTGTACCCTGCAGCATATGCAGCAACAATCCAACCTGCTGGGCCATCTGCAAGAGAATACCAAACAAAAAACCTGGAAAGAAAACCACCACCAAGCCCACAAAAAAACCAACCCTCAAGACAACCAAAAAAGATCCCAAACCTCAAACCACAAAACCAAAGGAAGTACTCACTACCAAGCCTACAGGAAGGCCAACCATCAACACCACTAAAACAAACATCAGAACTACACTGCTCACCTCCAACACCAAAGGAAATCCAGAACACACAAGTCAAGAGGAAACCCTCCACTCAACCACCTCCGAAGGCTATCCAAGCCCATCACAAGTCTATACTACATCCGGTCAAGAGGAAACCCTCCACTCAACCACCTTCGAAGGCTATCCAAGCCCATCACAAGTCCATACAACATCCGAGTACCCATCACAATCTCTATCTTCATCCAACACAACAAAA
>GA2.3.5_KT285064_China_29-12-2014
AGCTTCTCCAATCTGTCCGGAACTACATCACAATCCACCACCATACTAGCTTCAACAACACCAAGTGCTGAGTCAACCCCACAATCCACAACAGTCAAGATCAAAAACACAACAACAACCCAAATATTACCTAGCAAACCCACCACAAAACAACGCCAAAATAAACCACAAAACAAACCCAACAATGATTTTCACTTTGAAGTGTTCAATTTTGTACCCTGCAGCATATGCAGCAACAATCCAACCTGCTGGGCCATCTGCAAGAGAATACCAAACAAAAAACCTGGAAAGAAAACCACCACCAAGCCCACAAAAAAACCAACCCTCAAGACAACCAAAAAAGATCCCAAACCTCAAACCACAAAACCAAAGGAAGTACTCACTACCAAGCCTACAGGAAAGCCAACCATCAACACCACTAAAACAAACATCAGAACTACACTGCTCACCTCCAACACCAAAGGAAATCCAGAACACACAAGTCAAGAGGAAACCCTCCACTCAACCACCTCCGAAGGCTATCTAAGCCCTTCCCAAGTCTATACAACATCCGGTCAAGAGGAAACCCTCCACTCAACCACCTCCAAAGGCTATCTAAGCCCATCACAAGTCTATACAACATCCGAGTACCTATCACAATCTCTATCTTCATCCAACACAACAAAA
>GA2.3.5_KU950506_USA_10-10-2013
AGCTTCTCCAATCTGTCTGGAACTACATTACAATCCACCACCATACTAGCTTCAACAACACCAAGTGCTGAGTCAACCCCACAATCCACAACAGTCAAGATCATAAACACAACAACAACCCAAATATTACCTAGCAAACCCACCACAAAACAACGCCAAAATAAACCACAAAACAAACCCAACAATGATTTTCACTTTGAAGTGTTCAATTTTGTACCCTGCAGCATATGCAGCAACAATCCAACCTGCTGGGCCATCTGCAAGAGAATACCAAACAAAAAACCTGGAAAGAAAACCACCACCAAGCCCACAAAAAAACCAACCCTCAAGACAACCAAAAAAGATCCCAAACCTCAAACCACAAAACCAAAGGAAGCACTCACTACCAAGCCTACAGGGAAGCCAACCATCAACACCACCAAAACAAACATCAGAACTACACTGCTCACCTCCAACACCAAAGGAAATCCAGAACACACAAGTCAAGAGGAAACCCTCCACTCAACCACCTCCGAAGGCTATCTAAGCCCATCACAAGTCTATACAACATCCGGTCAAGAGGAAACCCTCCACTCAACCACCTCCGAAGGCTATCTAAGCCCATCACAAGTCTATACAACATCCGAGTACCTATCACAATCTCTATCTTCATCCAACACAACAAAA
>GA2.3.5_KU950531_USA_19-08-2013
AGCTTCTCCAATCTGTCCGGAACTACATCACAATCCACCACCATACTAGCTTCAACAACACCAAGTGCTGAGTCAACCCTACAATTCACAACAGTCAAGATCAAAAACACAACAACAACCCAAATATTACCTAGCAAACCCACCACAAAACAACGCCAAAACAAACCACAAAACAAACCCAACAATGATTTTCACTTTGAAGTGTTCAATTTTGTACCCTGCAGCATATGCAGCAACAATCCAACCTGCTGGGCCATCTGCAAGAGAATACCAAACAAAAAACCTGGAAAGAAAACCACCACCAAGCCCACAAAAAAACCAACCCTCAAGACAACCAAAAAAGATCCCAAACCTCAAACCACAAAACCAAAGGAAGTACTCACTACCAAGCCTACAGGAAAGCCAACCATCAACACCACTAAAACAAACATCAGAACTACACTGCTCACCTCCAACACCAAAGGAAATCCAGAACACACAAGTCAAGAGGAAACCCTCCACTCAACCACCTCCGAAGGCTATCTAAGCCCATCACAAGTCTATACAACATCCGGTCAAGAGGAAACCCTCCACTCAACCACCTCCGAAGGCTATCCAAGCCCATCACAAGTCTATACAACATCCGAGTACCTATCACAATCTCTATCTTCATCCAACACAACAAAA
>GA2.3.5_KU950540_USA_26-11-2013
AGCTTCTCCAATCTGTCCGGAACTACATCACAATCCACCACCATACTAGCTTCAACAACACCAAGTGCTGAGTCAACCCCACAATCCACAACAGTCAAGATCATAAACACAACAACAACCCAAATATTACCTAGCAAACCCACCACAAAACAACGCCAAAATAAACCACAAAACAAACCCAACAATGATTTTCACTTTGAAGTGTTCAATTTTGTACCCTGCAGCATATGCAGCAACAATCCAACCTGCTGGGCCATCTGCAAGAGAATACCAAACAAAAAACCTGGAAAGAAAACCACCACCAAGCCCACAAAAAAACCAACCCTCAAGACAACCAAAAAAGATCCCAAACCTCAAACCACAAAACCAAAGGAAGTACTCACTACCAAGCCTACAGGAAAGCCAACCATCAACACCACCAAAACAAACAGCAGAACTACACTGCTCACCTCCAACACCAAAGGAAATCCAGAACACACAAGTCAAAAGGAAACCCTCCACTCAACCACCTCCGAAGGCTATCTAAGCCCATCACAAGTCTATACAACATCCGGTCAAGAGGAAACCCTCCACTCAACCACCTCCGAAGGCTATCCAAGCCCATCACAAGTCTATACAACATCCGATTACCTATCACAATCTCTATCTTCATCCAACACAACAAAA
>GA2.3.5_KU950550_USA_02-10-2012
AGCTTCTCCAATCTGTCCGGAACTACATCACAATCCACCACCATACTAGCTTCAACAACACCAAGTGCTGAGCCAACCCCACAATCCACAACAGTCAAGATCAAAAACACAACAACAACCCAAATATTACCTAGCAAACCCACCACAAAACAACGCCAAAATAAACCACAAAACAAACCCAACAATGATTTTCACTTTGAAGTGTTCAATTTTGTACCCTGCAGCATATGCAGCAACAATCCAACCTGCTGGGCCATCTGCAAGAGAATACCAAACAAAAAACCTGGAAAGAAAACCACCACCAAGCCCACAAAAAAACCAACCCTCAAGACAACCAAAAAAGATCCCAAACCTCAAACCACAAAACCAAAGGAAGTACTCACTACCAAGCCTACAGGAAAGCCAACCATCAACACCACTAAAACAAACATCAGAACTACACTGCTCATCTCCAACACCAAAGGAAATCCAGAACACACAAGTCAAGAGGAAACCCTCCACTCAACCACCTCCGAAGGCTATCTAAGCCCATCACAAGTCTATACAACATCCGGTCAAGAGGAAACCTTCCACTCAACCACCTCCGAAGGCTATCTAAGCCCATCACAAGTCTATACAACATCCGAGTACCTATCACAATCTCTATCTTCATCCAACACAACAAAA
>GA2.3.5_KU950556_USA_04-12-2012
AGCTTCTCCAATCTGTCCGGAACTACATCACAATCCACCACCATACTAGCTTCAACAACACCAAGTGCTGAGTCAACCCCACAATTCACAACAGTCAAGATCAAAAACACAACAACAACCCAAATATTACCTAGCAAACCCACCACAAAACAACGCCAAAATAAACCACAAAACAAACCCAACAATGATTTTCACTTTGAAGTGTTCAATTTTGTACCCTGCAGCATATGCAGCAACAATCCAACCTGCTGGGCCATCTGCAAGAGAATACCAAACAAAAAACCTGGAAAGAAAACCACCACCAAGCCCACAAAAAAACCAACCCTCAAGACAACCAAAAAAGATCCCAAACCTCAAACCACAAAACCAAAGGAAGTACTCACTACCAAGCCTACAGGAAAGCCAACCATCAACACCACTAAAATAAACATCAGAACTACACTGCTCACCTCCAACACCAAAGGAAATCCAGAACACACAAGTCAAGAGGAAACCCTCCACTCAACCACCTCCGAAGGCTATCTAAGCCCATCACAAGTCTATACAACATCCGGTCAAGAGGAAACCCTCCACTCAACCACCTCCGAAGGCTATCTAAGCCCATCACAAGTCTATACAACATCCGAGTACCTATCACAATCTCTATCTTCATCCAACACAACAAAA
>GA2.3.5_KU950560_USA_05-11-2013
AGCTTCTCCAATCTGTCCGGAACTACATCACAATCCACCACCATACTAGCTTCAACAACACCAAGTGCTGAGTCAACCCCACAATCCACAACAGTCAAGATCATAAACACAACAACAACCCAAATATTACCTAGCAAACCCACCACAAAACAACGCCAAAATAAACCACAAAACAAACCCAACAATGATTTTCACTTTGAAGTGTTCAATTTTGTACCCTGCAGCATATGCAGCAACAATCCAACCTGCTGGGCCATCTGCAAGAGAATACCAAACAAAAAACCTGGAAAGAAAACCACCACCAAGCCCACAAAAAAACCAACCCTCAAGACAACCAAAAAAGATCCCAAACCTCAAACCACAAAACCAAAGGAAGTACTCACTACCAAGCCTACAGGAAAGCCAACCATCAACACCACTAAAACAAACAGCAGAACTACACTGCTCACCTCCAACACCAAAGGAAATCCAGAACACACAAGTCAAAAGGAAACCCTCCACTCAACCACCTCCGAAGGCTATCTAAGCCCATCACAAGTCTATACAACATCCGGTCAAGAGGAAACCCTCCACTCAACCACCTCCGAAGGCTATCCAAGCCCATCACAAGTCTATACAACATCCGATTACCTATCACAATCTCTATCTTCATCCAACACAACAAAA
>GA2.3.5_KU950596_USA_25-11-2013
AGCTTCTCCAATCTGTCCGGAACTACATCACAATCCACCACCATACTAGCTTCAACAACACCAAGTGCTGAGTCAACCCCACAATCCACAACAGTCAAGATCAAAAACACAACAACAACCCAAATATCACCTAGCAAACCCACCACAAAACAACGCCAAAATAAACCACAAAACAAACCCAACAATGATTTTCACTTTGAAGTGTTCAATTTTGTACCCTGCAGCATATGCAGCAACAATCCAACCTGCTGGGCCATCTGCAAGAGAATACCAAACAAAAAACCTGGAAAGAAAACCACCACCAAGCCCACAAAAAAACCAACCCTCAAGACAACCAAAAAAGATCCCAAACCTCAAACCACAAAACCAAAGGAAGTACTCACTACCAAGCCTACAGGAAAGCCAACCATCAACACCACTAAAACAAACATCAGAACTACACTGCTCACCTCCAACACCAAAGGAAATCCAGAACACACAAGTCAAGAGGAAACCCTCCACTCAACCTCCTCCGAAGGCTATCCAAGCCCATCACAAGTCTATACAACATCCGGTCAAGAGGAAACCCTCCACTCAACCACCTCCGAAGGCTATCCAAGCCCATCACAAGTCCATACAACATCCGAGTACCTATCACAATCTCTATCTTCATCCAACACAACAAAA
>GA2.3.5_KU950650_USA_23-09-2013
AGCTTCTCCAATCTGTCCGGAACTACATCACAATCCACCACCATACTAGCTTCAACAACACCAAGTGCTGATTCAACCCCACAATCCACAACAGTCAAGATCAAAAACACAACAACAACCCAAATATTACCTAGCAAACCCACCACAAAACAACGCCAAAATAAACCACAAAACAAACCCAACAATGATTTTCACTTTGAAGTGTTCAATTTTGTACCCTGCAGCATATGCAGCAACAATCCAACCTGCTGGGCCATCTGCAAGAGAATACCAAACAAAAAACCTGGAAAGAAAACCACCACCAAGCCCACAAAAAAACCAACCCTCAAGACAACCAAAAAAGATCCCAAATCCCAAACCACAAAACCAAAGGAAGTACTCACTACCAAGCCTACAGGAAAGCCAACCATCAACACCACTAAAACAAACATCAGAACTACACTGCTCACCTCCAACACCAAAGGAAATCCAGAACACACAAGTCAAGAGGAAACCCTCCACTCAACCACCTCCGAAGGCTATCCAAGCCCATCACAAGTCCACACAACATCCGGTCAAGAGGAAACCCTCCACTCAACCACCTCCGAAGGCTATCCAAGCCCATCACAAGTCTACACAACATCCGAGTACCTATCACAATCTCTATCTTCATCCAACACAACAAAA
>GA2.3.5_KU950651_USA_12-11-2012
AGCTTCTCCAATCTGTCCGGAACTACATCACAATCCACCACCATATTAGCTTCAACAACACCAAGTGCTGAGTCAACCCCACAACCCACAACAGTCAAGATCAAAAACACAACAACAACCCAAATATTACCCAGCAAACCCACCACAAAACAACGCCAAAATAAACCACAAAACAAACCCAACAATGATTTTCACTTTGAAGTGTTCAATTTTGTACCCTGCAGCATATGCAGCAACAATCCAACCTGCTGGGCCATCTGCAAGAGAATACCAAACAAAAAACCTGGAAAGAAAACCACCACCAAGCCCACAAAAAAACCAACCCTCAAGACAACCAAAAAAGATCCCAAACCTCAAACCACAAAACCAAAGGAAGTACTCACTACCAAGCCTACAGGAAAGCCAACCATCAACACCACTAAAACAAACATCAGAACTACACTGCTCACCTCCAACACCAAAGGAAATCCAGAACACACAAGTCAAGAGGAAACCCTCCACTCAACCACCTCCAAAGGCTATCTAAGCCCATCCCAAGTCTATACAACATCCGGTCAAGAGGAAACCCTCCACTCAACCACCTCCGAAGGCTATCTAAGCCCATCACAAGTCTATACAACATCCGAGTACCTATCACAATCTCTATCTTCATCCAACACAACAAAA
>GA2.3.5_KU950670_USA_19-11-2012
AGCTTCTCCAATCTGTCCGGAACTACATCACAATCCACCACCATACTAGCTTCAACAACACCAAGTGCTGAGTCAACCCCACAATCCACAACAGTCAAGATCATAAACACAACAACAACCCAAATATTACCTAGCAAACCCACCACAAAACAACGCCAAAATAAACCACAAAACAAACCCAACAATGATTTTCACTTTGAAGTGTTCAATTTTGTACCCTGCAGCATATGCAGCAACAATCCAACCTGCTGGGCCATCTGCAAGAGAATACCAAACAAAAAACCTGGAAAGAAAACCACCACCAAGCCCACAAAAAAACCAACCCTCAAGACAACCAAAAAAGATCCCAAACCTCAAACCACAAAACCAAAGGAAGTACTCACTACCAAGCCTACAGGAAAGCCAACCATCAACACCACTAAAACAAACATCAGAACTACACTGCTCACCTCCAACACCAAAGGAAATCCAGAACACACAAGTCAAGAGGAAACCCTCCACTCAACCACCTCCGAAGGCTATCTAAGCCCATCACAAGTCTATACAACATCCGGTCAAGAGGAAACCCTCCACTCAACCACCTCCGAAGGCTATCTAAGCCCATCACAAGTCTATACAACATCCGAGTACCTATCACAATCTCTATCTTCATCCAACACAACAAAA
>GA2.3.5_KU950692_USA_26-09-2012
AGCTTCTCCAATCTGTCCGGAACTACATCACAATCCACCACCATACTAGCTTCAACAACACCAAGTGCTGAGTCAACCCCACAATCCACAACAGTCAAGATCAAAAACACAACAACAACCCAAATATTACCTAGCAAACCCACCACAAAACAACGCCAAAATAAACCACAAAACAAACCCAACAATGATTTTCACTTTGAAGTGTTCAATTTTGTACCCTGCAGCATATGCAGCAACAATCCAACCTGCTGGGCCATCTGCAAGAGAATACCAAACAAAAAACCTGGAAAGAAAACCACCACCAAGCCCACAAAAAAACCAACCCTCAAGACAACCAAAAAAGATCCCAAACCTCAAACCACAAAACCAAAGGAAGTACTCACTACCAAGCCTACAGGAAAGCCAACCATCAACACCACTAAAACAAACATCAGAACTACACTGCTCACCTCCAACACCAAAGGAAATCCAGAACACACAAGTCAAGAGGAAACCCTCCACTCAACCACCTCCGAAGGCTATCCAAGCCCATCACAAGTCTATACAACATCCGGTCAAGAGGAAACCCTCCACTCAACTACCTCCGAAGGCTATCCAAGCCCATCACAAGTCCATACAACATCCGAGTACCTATCACAATCTCTATCTTCATCCAACATAACAAAA
>GA2.3.5_KX765917_NewZealand_16-06-2014
AGCTTCTCCAATCTGTCCGGAACTACATCACAATCCACCACCATACTAGCTTCAACAACACCAAGTGCTGAGTCAACCCCACAATCCACAACAGTCAAGATCATAAACACAACAACAACCCAAATATTACCTAGCAAACCCACCACAAAACAACGCCAAAATAAACCACAAAACAAACCCAACAATGATCCTCACTTTGAAGTGTTCAATTTTGTACCCTGCAGCATATGCAGCAACAATCCAACCTGCTGGGCCATCTGCAAGAGAATACCAAACAAAAAACCTGGAAAGAAAACCACCACCAAGCCCACAAAAAAACCAACCCTCAAGACAACCAAAAAAGATCCCAAACCTCAAACCACAAAACCAAAGGAAGTACTCACTACCAAGCCTACAGGAAAGCCAACCATCAACACCACTAAAACAAACATCAGAACTACACTGCTCATCTCTAACACCAAAGGAAATCCAGAACACACAAGTCAAAAGGAAACCCTCCACTCAACCACCTCCGAAGGCTATCTAAGCCCATCACAAGTCTATACAACATCCGGTCAAGAGGAAACCCTCCACTCAACCACCTCCGAAGGCTATCTAAGCCCATCACAAGTCTATACAACATCCGAGTACCTATCACAATCTCTATCTTCATCCAACACAACAAAA
>GA2.3.5_KX765932_NewZealand_28-06-2015
AGCTTTTCCAATCTGTCCGGAACTACATCACAATCCACCACCATACTAGCTTCTACAACACCAAGTGCTGAGTCAACCCCACAATCCACAACAGTCAAGATCAAAAACACAACAACAACCCAAATATTACCTAGCAAACCCACCACAAAACAACGCCAAAATAAACCACAAAACAAACCCAACAATGATTTTCACTTTGAAGTGTTCAATTTTGTACCCTGCAGCATATGCAGCAACAATCCAACCTGCTGGGCCATCTGCAAGAGAATACCAAACAAAAAACCTGGAAAGAAAACCACCACCAAGCCCACAAAAAAACCAACCCTCAAGACAACCAAAAAAGATCCCAAACCTCAAACCACAAAACCAAAGGAAGTACTCACTACCAAGCCTACAGGAAAGCCAACCATCAACACCACTAAAACAAACATCAGAACTACACTGCTCACCTCCAACACCAAAGGAAATCCAGAACACACAAGTCAAGAGGAAACCCTCCACTCAACCACCTCCGAAGGCTATCTAAGCCCATCACAAGTCTATACAACATCCGGTCAAGAGGAAACCCTCCACTCAACCACCTCCGAAGGCTATCTAAGCCCATCACAAGTCTATACAACATCCGAGTACCTATCACAATCTCTATCTTCATCCAACAAAACAAAA
>GA2.3.5_KX765941_NewZealand_24-06-2015
AGCTTCTTCAATCTGTCCGGAACTACATCACAATCCACCACCATACTAGCTTCAACAACACCAAGTGCTGAGTCAACCCCGCAATCCACAACAGTCAAGATCAAAAACACAACAACAACCCAAATATTACCCAGCAAACCCACCACAAAACAACGCCAAAATAAACCACAAAACAAACCCAACAATGATTTTCACTTTGAAGTGTTCAATTTTGTACCCTGCAGCATATGCAGCAACAATCCAACCTGCTGGGCCATCTGCAAGAGAATACCAAACAAAAAACCTGGAAAGAAAACCACCACCAAGCCCACAAAAAAACCAACCCTCAAAACAACCAAAAAAGATCCCAACCCTCAAACCACAAAACCAAAGGAAGTACTCACTACCAAGCCTACAGGAAAGCCAACCATCAACACCACTAAAACAAACATCAGAACTACACTGCTCACCTCCAACACCAAAGGAAATCCAGAACACACAAGTCAAGAGGAAACCCTCCACTCAACCACCTCCAAAGGCTATCTAAGCCCATCCCAAGTCTATACAACATCCGGTCAAGAGGAAACCCTCCACTCAACCACCTCCGAAGGCTATCTAAGCCCATCACAAATCTATACAACATCCGAGTACCTATCACAATCTCTATCTTCATCCAACACAACAAAA
>GA2.3.5_KX765954_NewZealand_08-05-2013
AGCTTCTCCAATCTGTCCGGAACTACATCACAATCCACCACCATACTAGCTTCAACAACACCAAGTGCTGAGTCAACCCCACAATCCACAACAGTCAAGATCAAAAACACAACAACAACCCAAATATTACCTAGCAAACCCACCACAAAACAACGCCAAAATAAACCACAAAACAAACCCAACAATGATTTTCACTTTGAAGTGTTCAATTTTGTACCCTGCAGCATATGCAGCAACAATCCAACCTGCTGGGCCATCTGCAAGAGAATACCAAACAAAAAACCTGGAAAGAAAACCACCACCAAGCCCACAAAAAAACCAACCCTCAAGACAACCAAAAAAGATCCCAAACCTCAAACCACAAAACCAAAGGAAGTACTCACTACCAAGCCTACAGGAAAGCCAACCGTCAACACCACTAAAACAAACATCAGAACTACACTGCTCACCTCCAACACCAAAGGAAATCCAGAACACACAAGTCAAGAGGAAACCCTCCACTCAACCACCTCCGAAGGCTATCTAAGCCCATCCCAAGTCTATACAACATCCGGTCAAAAGGAAACCCTCCACTCAACCACCTCCGAAGGCTATCCAAGCCCATCACAAGTCTATACAACATCCGAGTACCTATCACAATCTCCATCTTCATCCAACACAACAAAA
>GA2.3.5_KX765971_NewZealand_01-08-2013
AGCTTCTCCAATCTGTCCGGAACTACATCACAATCCACCACCATACTAGCTTCAACAACACCAAGTGCTGAGTCAACCCCACAATCCACAACAGTCAAGATCAAAAACACAACAACAACCCAAATATTACCTAGCAAACCCACCACAAAACAACGCCAAAATAAACCACAAAACAAACCCAACAATGATTTTCACTTTGAAGTATTCAATTTTGTACCCTGCAGCATATGCAGCAACAATCCAACCTGCTGGGCCATCTGCAAGAGAATACCAAACAAAAAACCTGGAAAGAAAACCACCACCAAGCCCACAAAAAAACCAACCCTCAAGACAACCAAAAAAGATCCCAAACCTCAAACCACAAAACCAAAGGAAGTACTCACTACCAAGCCTACAGGAAAGCCAACCGTCAACACCACTAAAACAAACATCAGAACTACACTGCTCACCTCCAACACCAAAGGAAATCCAGAACACACAAGTCAAGAGGAAACCCTCCACTCAACCACCTCCGAAGGCTATCTAAGCCCATCCCAAGTCTATACAACATCCGGTCAAAAGGAAACCCTCCACTCAACCACCTCCGAAGGCTATCCAAGCCCATCACAAGTCTATACAACATCCGAGTACCTATCACAATCTCCATCTTCATCCAACACAACAAAA
>GA2.3.5_KX894807_USA_26-02-2013
AGCTTCTCCAATCTGTCCGGAACTACATCACAATCCACCACCATACTAGCTTCAACAACACCAAGTGCTGAGTCAACCCCACAATCCACAACAGTCAAGATCATAAACACAACAACAACCCAAATATTACCTAGCAAACCCACCACAAAACAACGCCAAAATAAACCACAAAACAAACCCAACAATGATTTTCACTTTGAAGTGTTCAATTTTGTACCCTGCAGCATATGCAGCAACAATCCAACCTGCTGGGCCATCTGCAAGAGAATACCAAACAAAAAACCTGGAAAGAAAACCACCACCAAGCCCACAAAAAAACCAACCCTCAAGACAACCAAAAAAGATCCCAAACCTCAAACCACAAAACCAAAGGAAGTACTCACTACCAAGCCTACAGGAAAGCCAACCATCAACACCACTAAAACAAACATCAGAACTACACTGCTCACCTCCAACACCAAAGGAAATCCAGAACACACAAGTCAAAAGGAAACCCTCCACTCAACCACCTCCGAAGGCTATCTAAGCCCATCACAAGTCTATACAACATCCGGTCAAGAGGAAACCCTCCACTCAACCACCTCCGAAGGCTATCTAAGCCCATCACAAGTCTATACAACATCCGAGTACCTATCACAATCTCTATCTTCATCCAACACAACAAAA
>GA2.3.5_KY654514_Philippines_04-03-2013
AGCTTCTCCAATCTGTCCGGAACTACATCACAATCCACCACCATACTAGCTTCAACAACACCAAGTGTTGAGTCAACCCCACAATCCACAACAGTCAAGATCAAAAACACAACAACAACCCAAATATTACCCAGCAAACCCACCACAAAACAACGCCAAAACAAACCACAAAACAAACCCAACAATGATTTTCACTTTGAAGTGTTCAATTTTGTACCCTGCAGCATATGCAGCAACAATCCAACCTGCAGGGCCATCTGCAAGAGAATACCAAACAAAAAACCCGGAAAGAAAACCACCACCAAGCCCACAAAAAAACCAACCCTCAAGACAACCAAAAAAGATCCCAAACCTCAAACCACAAAACCAAAGGAAGTACTCACTACCAAGCCTACAGGAAAGCCAACCATCAACACCACTAAAACAAACATCAGAATTACACTGCTCACCTCCAACACCAAAGGAAATCCAGAACACACAAGTCAAGAGGAAACCCTCCACTCAACCACCCCCGAAGGCTATCCAAGCCCATCACAAGTCCATACAACATCCGGTCAAGAGGAAACCCTCCACTCAACCACCTCCGAAGGCTATCTAAGCCCATCACAAGTCTATACAACATCCGAGTACCTATCACAATCTCTATCTTCATCCAACGCAACAAAA
>GA2.3.5_KY654518_Philippines_28-01-2013
AGCTTCTCCAATCTGTCCGGAACTACATCACAATCCACCACCATACTAGCTTCAACAACACCAAGTGCTGAGTCAACCCCACAATCCACAACAGTCAAGATCAAAAACACAACAACAACCCAAATATTACCTAGCAAACCCACCACAAAACAACGCCAAAATAAACCACAAAACAAACCCAACAATGATTTTCACTTTGAAGTGTTCAATTTTGTACCCTGCAGCATATGCAGCAACAATCCAACCTGCTGGGCCATCTGCAAGAGAATACCAAACAAAAAACCTGGAAAGAAAACCACCACCAAGCCCACAAAAAAACCAACCCTCAAGACAACCAAAAAAGATCCCAAACCTCAAACCACAAAACCAAAGGAAGTACTCACTACCAAGCCTACAGGAAAGCCAACCATCAACACCACCAAAACAAACATCAGAACTACACTGCTCACCTCCAACACCAAAGGAAATCCAGAACACACAAGTCAAGAGGAAACCCTCCACTCAACCACCTCCGAAGGCTATCTAAGCCCATCACAAGTCTATACAACATCCGGTCAAGAGGAAACCCTCCACTCAACCACCTCCGAAGGCTATCTAAGCCCATCACAAGTCTATACAACATCCGAGTACCTATCACAATCTCTATCTTCATCCAACACAACAAAA
>GA2.3.5_KY883567_Argentina_30-04-2015
AGCTTCTCCAATCTGTCCGGAACTACATCACAATCCACCACCATACTAGCTTCACCAACACCAAGTGCTGAGTCAACCCCACAATCCACAACAGTCAAGATCAAAAACACAACAACAACCCAAATATTACCTAGCAAACCCACCACAAAACAACGCCAAAATAAACCACAAAACAAACCCAACAATGATTTTCACTTTGAAGTGTTCAATTTTGTACCCTGCAGCATATGCAGCAACAATCCAACCTGCTGGGCTATCTGCAAGAGAATACCAAACAAAAAACCTGGAAAGAAAACCACCACCAAGCCCACAAAAAAACCAACTCTCAAGACAACCAAAAAAGATCCCAAACCTCAAACCACAAAACCAAAGGAAGTACTCACTACCAAGCCTACAGGAAAGCCAACCATCAACACCACTAAAACAAACATCAGAACTACACTGCTCACCTCCAACACCAAAGGAAATCCAGAACACACAAGTCAAGAGGAAACCCTCCACTCAACCACCTCCGAAGGCTATCTAAGCCCATCACAAGTCTATACAACATCCGGTCAAGAGGAAACCCTCCACTCAACCACCTCCGAAGGCTATCTAAGCCCATCACAAATCTATACAACATCTGAGTACCTATCACAATCTCTATCTTCATCCAACACAACAAAA
>GA2.3.5_MG773271_Argentina_20-07-2016
AGCTTCTCCAATCTGCCCGGAACTACATCACAATCCACCACCATACTAGCTTCAACAACACCAAGTGCTGAGTCAACACCACAATCCACAACAGTCAAGATCAAAAACACAACAACAACCCAAATATTACCTAGCAAACCCACCACAAAACAACGCCAAAATAAACCACAAAACAAACCCAACAATGATTTTCACTTTGAAGTGTTCAATTTTGTACCCTGCAGCATATGCAGCAACAATCCAACCTGCTGGGCCATCTGCAAGAGAATACCAAACAAAAAACCTGGAAAGAAAACCACCACCAAGCCCACAAAAAAACCAACCCTCAAGACAACCAAAAAAGATCCCAAACCTCAAACCACAAAACAAAAGGAAGTACTCACTACCAAGCCTACAGGAAAGCCAACCATCAACACCACTAAAACAAACATCAGAACTACACTGCTCATCTCCAACACCAAAAGAAATCCAGAACACACAAGTCAAGAGGAAACCCTCCACTCAACCACCTCCGAAGGCCATCCAAGCCCATCACAAGTCTACACAACATCCGGTCAAGAGGAAACCCTCCACTCAACCACCTCCGAAGGCTATCTAAGCCCGTCACAAGTCTATACAACATCCGAGTACCTATCACAATCTCTATCTTCATCCACCACAACAAAA
>GA2.3.6a_KT326808_Spain_10-01-2015
AGCTTCTCCAATCTATCCGGAACTACATCACAATCCACCACCATACTAGCTTCAACAACACCAAGTGCTGAGTCAACCCCACAATCCACAACAGTCAAGATCAAAAACACAACAACAACCCAAATATTACCTAGCAAACCCACCACAAAACAACGCCAAAATAAACCACAAAACAAACCCAGTAATGATTTTCACTTTGAAGTGTTCAATTTTGTACCCTGCAGCATATGCAGCAACAATCCAACCTGCTGGGCCATCTGCAAGAGAATACCAAACAAAAAACCTGGAAAGAAAACCACCACCAAGCCCACAAAAAAACCAACCCTCAAGACAACCAAAAAAGATCCCAAACCTCAAACCACAAAACCAAAGGAAGCACTCACCACCAAGCCCACAGGAAAGCCAACCACCAACACCACCAAAACAAACATCAGAACTACACTGCTCACCTCCAACACCAAAGGAAATCCAGAACACACAAGTCAAGAGGAAACCCTCCACTCAACCACCTCCGAAGGCCATCCAAGCCCATCACAAGTCTACACAACATCCGGTCAAGAGGAAACCCTCCACTCAACCACCTCCGAAGGCTATCCAAGCCCATCACAAGTCCATACAACATCCGAGTACCTATCACAATCTCCATCTTCATCCAACACAACAAAA
>GA2.3.6a_KT326810_Spain_29-12-2014
AGCTTCTCCAATCTATCCGGAACTACATCACAATCCACCACCATACTAGCTTCAACAACACCAAGTGCTGAGTCAACCCCACAATCCACAACAGTCAAGATCAAAAACACAACAACAACCCAAATATTACCTAGCAAACCCACCACAAAACAACGCCAAAATAAACCACAAAACAAACCCAATAATGATTTTCACTTTGAAGTGTTCAATTTTGTACCCTGCAGCATATGCAGCAACAATCCAACCTGCTGGGCCATCTGCAAGAGAATACCAAACAAAAAACCTGGAAAGAAAACCACCACCAAGCCCACAAAAAAACCAACCCTCAAGACAACCAAAAAAGATCCCAAACCTCAAACCACAAAACCAAAGGAAGCACTCACCACCAAGCCCACAGGAAAGCCAACCACCAACACCACCAAAACAAACATCAGAACTACACTGCTCACCTCCAACACCAAAGGAAATCCAGAACACACAAGTCAAGAGGAAACTCTCCACTCAACCACCTCCGAAGGCCATCCAAGCCCATCACAAGTCTACACAACATCCGGTCAAGAGGAAACCCTCCACTCAACCACCTCCGAAGGCTATCCAAGCCCATCACAAGTCCATACAACATCCGAGTACCTATCACAATCTCCATCTTCATCCAACACAACAAAA
>GA2.3.6a_KU350785_Argentina_10-04-2012
AGCTTCTCCAATCTGTCCGGAACTACATCACAATCCACCACCATACTAGCTACAACAACACCAAGTGCTGAGTCAACCCCACAATCCACAACAGTCAAGATCAAAAACACAACAACAACCCAAACATTACCTAGCAAACCCACCACAAAACAACGCCAAAATAAACCACAAAACAAACCCAACAATGATTTTCACTTTGAAGTGTTCAATTTTGTACCCTGCAGCATATGCAGCAACAATCCAACCTGCTGGGCCATCTGCAAGAGAATACCAAACAAAAAACCTGGAAAGAAAACCACCACCAAGCCCACAAAAAAACCAACCCTCAAGACAACCAAAAAAGATCCCAAACCTCAAACCACAAAACCAAAGGAAGCACTCACCACCAAGCCCACAGGAAAGCCAACCATCAACACCACCAAAACAAACATCAGAACTACACTGCTCACCTCCAACACCAAAGGAAATCCAGAACACACAAGTCAAGAGGAAACCCTCCACTCAACCACCTCCGAAGGCTATCCAAGCCCATCACAAGTCCACACAACATCCGGTCAAGAGGAAACCCTCCACTCAACCACCTCCGAAGGCTATCTAAGCCCATCACAAGTCTATACAACATCCGAGTACCTATCACAATCTCTATCTTCATCCAACACAAC----
>GA2.3.6a_KU350793_Argentina_03-07-2012
AGCTTCTCCAATCTGTCCGGAACTACATCACAATCCACCACCATACTAGCTACAACAACACCAAGTGCTGAGTCAACCCCACAATCCACAACAGTCAAGATCAAAAACACAACAACAACCCAAACATTACCTAGCAAACCCACCACAAAACAACGCCAAAATAACCCACAAAACAAACCCAACAATGATTTTCACTTTGAAGTGTTCAATTTTGTACCCTGCAGCATATGCAGCAACAATCCAACCTGCTGGGCCATCTGCAAGAGAATACCAAACAAAAAACCTGGAAAGAAAACCACCACCAAGCCCACAAAAAAACCAACCCTCAAGACAACCAAAAAAGATCCCAAACCTCAAACCACAAAACCAAAGGAAGCACTCACCACCAAGCCCACAGGAAAGCCAACCATCAACACCACCAAAACAAACATCAGAACTACACTGCTCACCTCCAACACCAAAGGAAATCCAGAACACACAAGTCAAGAGGAAACCCTCCACTCAACCACCTCCGAAGGCTATCCAAGCCCATCACAAGTCCACACAACATCCGGTCAAGAGGAAACCCTCCACTCAACCACCTCCGAAGGCTATCTAAGCCCATCACAAGTCTATACAACATCAGAGTACCTATCACAATCTCTATCTTCATCCAACACAAC----
>GA2.3.6a_KY634258_Argentina_25-06-2014
AGCTTCTCCAATCTGTCCGGAACTACATCACAATCCACCACCATACTAGCTTCAACAACACCAAGTGCTGAGTCAACCCCACAATCCACAACAGTCAAGATCAAAAACACAACAACAACCCAAATATTACCTAGCAAACCCACCACAAAACAACGCCAAAATAAACCACAAAACAAACCCAACAATGATTTTCACTTTGAAGTGTTCAATTTTGTACCCTGCAGCATATGCAGCAACAATCCAACCTGCTGGGCCATCTGCAAGAGAATACCAAACAAAAAACCTGGAAAGAAAACCACCACCAAGCCCACAAAAAAACCAACCCTCAAGACAACCAAAAGAGATCCCAAACCTCAAACCACAAAACCAAAGGAAGCACTCACCACCAAGCCCACAGGAAAGCCAACCATCAACACCACCAAAACAAACATCAGAACTACACTGCTCACCTCCAACACCAAGGGAAATCCAGAGCGCGCAAGTCAGGAGGAAACCCTCCACTCAACCACCTCTGAAGGCCATCCAAGCCCATCACAAGTCTACACAACATCCGGTCAAGAGGAAACCCTCCACTCAACCACTTCCGAAGGCTATCCAAGCCCATCACAAGTCCATACAACATCCGAGTACCTATCACAATCTCTATCTTCATCCAACACAAC----
>GA2.3.6b_KX453353_Kenya_27-11-2013
AGCTTCTCCAATCTGTCCGGAACTACATCACAATCCACCACCATACTAGCTTCAACAACACCAAGTGCTGAGTCAACCCCACAATCCACAACAGTCAAGATCAAAAACACAACAACAACCCAAATATTACCTAGCAAACCCACCACAAAACAACGCCAAAATAAACCACAAAATAAACCCAACAATGATTTTCACTTTGAAGTGTTCAATTTTGTACCCTGCAGCATATGCAGCAACAATCCAACCTGCTGGGCCATCTGCAAGAGAATACCAAACAAAAAACCTGGAAAGAAAACCACCACCAAGCCCACAAAAAAACAAACCCTCAAGACAACCAAAAAAGATCCCAAACCCCAAACCACAAAACCAAAGGAAGTACTCACTACCAAGCCCACAGGAAAGCCAACCATCAACACCACTAAAACAAACATCAGAACTACACTGCTCACCCCCAACACCAAAGGAAATCCAGAACACACAAGTCAAGAGGAAACCCTCCACTCAACCACCTCCGAAGGCCATCCAAGCCCATCACAAGTCTACACAACATCCGGTCAAGAGGAAACCCTCCACTCAACCACCTCCGAAGGCTATCCAAGCCCATCACAAGTCCATACAACATCCGAGTACCCATCACAATCTCTATCTTCATCCAACACAACAAAA
>GA2.3.6b_KX453385_Kenya_09-04-2014
AGCTTCTCCAATCTGTCCGGAACTACATCACAATCCACCACCATACTAGCTTCAACAACACCAAGTGCTGAGTCAACCCCACAATCCACAACAGTCAAGATCAAAAACACAACAACAACCCAAATATTACCTAGCAAACCCACCACAAAACAACGCCAAAATAAACCACAAAATAAACCCAACAATGATTTTCACTTTGAAGTGTTCAATTTTGTACCCTGCAGCATATGCAGCAACAATCCAACCTGCTGGGCCATCTGCAAGAGAATACCAAACAAAAAACCTGGAAAGAAAACCACCACCAAGCCCACAAAAAAACAAACCCTCAAGACAACCAAAAAAGATCCCAAACCCCAAACCACAAAACCAAAGGAAGTACTCACCACCAAGCCCACAGGAAAGCCAACCATCAACACCACTAAAACAAACACCAGAACTACACTGCTCACCCCCAACACCAAAGGAAATCCAGAACACACAAGTCAAGAGGAAACCCTCCACTCAACCACCTCCGAAGGCCATCCAAGCCCATCACAAGTCTACACAACATCCGGTCAAGAGGAAACCCTCCACTCAACCACCTCCGAAGGCTATCCAAGCCCATCACAAGTCCATACAACATCCGAGTACTCATCACAATCTCTATCTTCATCCAACACAACAAAA
>GA2.3.6b_KX453442_Kenya_16-12-2014
AGCTTCTCCAATCTGTCCGGAACTACATCACAATCCACCACCATACTAGCTTCAACAACACCAAGTGCTGAGTCAACCCCACAATCCACAACAGTCAAGATCAAAAACACAACAACAACCCAAATATTACCTAGCAAACCCACCACAAAACAACGCCAAAATAAACCACAAAATAAACCCAACAATGATTTTCACTTTGAAGTGTTCAATTTTGTACCCTGCAGCATATGCAGCAACAATCCAACCTGCTGGGCCATCTGCAAGAGAATACCAAACAAAAAACCTGGAAAGAAAACCACCACCAAGCCTACAAAAAAACAAACCCTCAAGACAACCAAAAAAGATCCCAAACCTCAAACCACAAAACCAAAGGAAGTACTCACTACCAAGCCTACAGGAAAGCCAACCATCAACACCACTAAAACAAACATCAGAACTACACTGCTCACCTCCAACACCAAAGGAAATCCAGAACACACAAGTCAAGAGGAAACCCTCCACTCAACCACCTCCGAAGGCTATCCAAGCCCATCACAAGTCTACACAACATCCGGTCAAGAGGAAACCCTTCACTCATCCACCTACGAAAGCTATCGAAGCCCATCACAAGTCCATACGACATCCGAGTACCCGTCACAATCTCTATCATTATCCATCACGACTGGA
>GA2.3.6b_KX453518_Kenya_10-06-2015
AGCTTCTCCAATCTGTCCGGAACTACATCACAATCCACCACCATACTAGCTTCAACAACACCAAGTGCTGAGTCAACCCCACAATCCACAACAGTCAAGATCAAAAACACAACAACAACCCAAATATTACCTAGCAAACCCACCACAAAACAACGCCAAAATAAACCACAAAATAAACCCAACAATGATTTTCACTTTGAAGTGTTCAATTTTGTACCCTGCAGCATATGCAGCAACAATCCAACCTGCTGGGCCATCTGCAAGAGAATACCAAACAAAAAACCTGGAAAGAAAACCACCACCAAGCCTACAAAAAAACAAACCCTCAAGACAACCAAAAAAGATCCCAAACCTCAAACCACAAAACCAAAGGAAGTACTCACTACCAAGCCTACAGGAAAGCCAACCATCAACACCACTAAAACAAACATCAGAACTACACTGCTCACCTCCAACACCAAAGGAAATCCAGAACACACAAGTCAAGAGGAAACCCTCCATTCAACCACCTCCGAAGGCTATCCAAGCCCATCACAAGTCTACACAACATCCGGTCAAGAGGAAACCCTCCACTCAACCACCTCCGAAGGCTATCCAAGCCCATCACAAGTCCATACAACATCCGAGTACCCATCACAATCTCTATCTTCATCCAACACGACAAAA
>GA2_HQ731716_England_1981
AGCTTCTCCAATCTGTCCGAAACTACATCACAACCCATCACCATACCAGCTTCAACAACACCAAGTGTCGAGTCAACCCCACAATCCACAACAGTCAAGACCAAAAACACAACAACAACCCAAATACAACCCAGCAAGCCCACCACAAAACAACGCCAAAACAAACCACCAAACAAACCCAATAATGATTTTCACTTTGAAGTGTTCAACTTTGTACCCTGCAGCATATGCAGCAACAATCCAACCTGCTGGGCTATCTGCAAAAGAATACCAAACAAAAAACCTGGAAAGAAAACCACCACCAAGCCCACAAAAAAACCAACCATCAAGACAACCAAAAAAGATCTCAAACCTCAAACCACAAAACCAAAGGAAGTACCTACCACCAAACCCACAGAAAAGCCAACCATCAACACCACCAAAACAAACATCAGAACTACACTGCTCACCACCAATACCACAGGAAATCCAGAACACACAAGT------------------------------------------------------------------------CAAAAGGAAACCCTCCACTCAACCTCCTCCGAAGGCAATCCAAGCCCTTCACAAGTCTACACAACATCCGAGTACCTATCACAAACTCCATCTCCATCCAACACAACAAAC
>GA2_MG642063_USA_1982
AGCTTCTCCAATCTGTCCGAAACTACATCACAACCTATCACCATACCAGCTTCAACAACACCAAGTGTCGAGTCAACCCCACAATCCACAACAGTCAAGACCAAAAACACAACAACAACCCAAATACAACCCAGCAAGCCCACCACAAAACAACGCCAAAACAAACAACCAAACAAACCCAATAATGATTTTCACTTTGAAGTGTTCAACTTTGTACCCTGCAGCATATGCAGCAACAATCCAACCTGCTGGGCTATCTGCAAAAGAATACCAAACAAAAAACCTGGAAAGAAAACCACCACCAAGCCCACAAAAAAACCAACCATCAAGACAACCAAAAAAGATCTCAAACCTCAAACCACAAAACCAAAGGAAGTACCTACCACCAAACCCACAGAAAAGCCAACCATCAACACCACCAAAACAAACATCAGAACTACACTGCTCACCACCAATACCACAGGAAATCCAGAACACACAAGT------------------------------------------------------------------------CAAAAGGAAACCCTCCACTCAACCTCCTCCGAAGGCAATCCAAGCCCTTCACAAGTCTACACAACATCCGAGTACCTATCACAAACTCCATCTCCATCCAACACAACAAAC
>GA3.0.0_AF065406_USA_1981
AGCTTCTTCAATCTGTCTGAAACTACATCACAAACCACCACCATACTAGCTTCAACAACACCAAGTGTCGAGTCAACCCTGCAATCCACAACAGTCAAGACCAAAAACACAACAACAACCCAAATACAACCCAGCAAGCCCACCACAAAACAACGCCAAAACAAACCACCAAACAAACCCAATAATGATTTTCACTTTGAAGTGTTCAACTTTGTACCCTGTAGCATATGCAGCAACAATCCAACCTGCTGGGCCATCTGCAAAAGAATACCAAGCAAAAAACCTGGAAAGAAAACCACCACCAAGCCCACAAAAAAACCAACCATCAAGACAACCAAAAAAGATCTCAAACCTCAAACCACAAAACCAAAGGAAGCACCTACCACCAAGCCCACAGAAAAGCCAACCATCAACACCACCAAACCAAACATCAGAACTACACTGCTCACCAACAGCACCACAGGAAGTCCAGAACACACAAGT------------------------------------------------------------------------CAAAAGGAAACCCTCCACTCAACCTCCTCCGAAGGCAATCCAAGCCCTTCACAAGTCTATACAACATCCAAGTACCTATCACAACCTCCATCTCCATCCAACATAACAAAC
>GA3.0.0_AF193308_SouthKorea_1992
AGCTTCTCCAATCTGTCTGAAACTACATCACAAACCACCACCATACTAGCTTCAACAACACCAAGTGTCGAATCAACCCTGCTACCCACAACAGTCAAGACCAAAAACACAACAACTACCCAAATACAACCCAGCAAGCCCGCCACAAAACAACGCCAAAACAAACCACCAAACAAACCCAACAATGATTTTCACTTCGAAGTGTTCAACTTTGTACCTTGCAGCATATGCAGCAACAATCCAACCTGCTGGGCTATCTGCAAAAGAATACCAAACAAAAAACCTGGAAAGAAAACCACCACCAAGCCCACAAAAAAACCAACCACCAAGATAACCAAAAAAGATCTCAAACCTCAAACCACAAAACCAAAGGAAGTACCTACCACCAAGCCCACAGAAAAGTCAACCATCAACACCACCAAAACAAACATCAGAACTACGCTGCTCACCAACAACACCACAGGAAATCCAGAACACACAAGT------------------------------------------------------------------------CAAAAGGAAACCCTCCACTCAACCTCCTCCGAAGGTAATCCAAGCCCTTCACAAGTCTATACAACATCCGAGTACCTATCACAACCTCCATCTCCATCCAACACAACAAAC
>GA3.0.0_AY343597_Belgium_1984
AGCTTCTCCAATCTGTCTGAAACTACATCACAAACCACCACCATACTAGCTTCAACAACACCAAGTGTCGAGTCAACCCTGCAATCCACAACAGTCAAGACCAAAAACACAACAACAACCCAAATACAACCCAGCAAACCCACCACAAAACAACGCCAAAACAAACCACCAAACAAACCCAATAATGATTTTCACTTTGAAGTGTTCAACTTTGTACCTTGCAGCATATGCAGCAATAATCCAACCTGCTGGGCTATCTGTAAAAGAATACCAAACAAAAAACCTGGGAAGAAAACCACCACCAAGCCCACAAAAAAACCAACCATCAAGACAACCAAAAAAGATCTCAAACCTCAAACCACAAAACCAAAGGAAGCACCTACCACCAAGCCTACAGAAAAGCCAACCATCAACACCACCAAAACAAACATCAGAACTACACTGCTCACCAACAGTACCACAGGAAATTTAGAACACACAAGT------------------------------------------------------------------------CAAGAGGAAACCCTCCACTCAACCTCCTCCGAAGGCAATCCAAGCCCTTCACAAGTCTATACAACATCTGAGTACCCATCACAACCTCCATCTCCATCCAACACAACAAAC
>GA3.0.0_DQ985132_Belgium_1997
AGCTTCTCCAATCTGTCTGAAACTACATCACAAATCACCACCATACTAGCTTCAACAACACCAAGTGTCGAATCAACCCTGCTATCCACAACAATCAAGACCAAAAACACAACAACTACCCAAATACAACCCAGCAAGCCCACCACAAAACAACGCCAAAACAAACCACCAAACAAACCCAACAATGACTTTCACTTTGAAGTGTTCAACTTTGTACCTTGCAGCATATGCAGCAACAATCCAACCTGCTGGGCTATCTGCAAAAGAATACCAAACAAAAAACCTGGAAAGAAAACCACCACCAAGCCCACAAGAAAACCAACCACCAAGATAACCAAAAAAGATCTCAGACCTCAGACCACAGAACCAAGGGAGGTGCCTACCACCAAGCCCACGGAGAGGTCAACCATCAACACCACCAAAACAAACATCAGAACTACACTGCTCACCAACAACACCACAGGGAATCCAGAACACACAAGT------------------------------------------------------------------------CAAAAGGAAACCCTCCACTCAACCTCTTCCGAAGGCAATCCAAGCCCTTCACAAGTCTATACAACATCCGAGTACCTATCACAACCCCCATCTCCATCCAACACAACAAAC
>GA3.0.0_HQ731715_England_1976
AGCTTCTCCAATCTGTCTGAAACTACATCACAAACCACCACCATACTAGCTTCAACACCACCAAGTGTCGAGTCAACCCTGCAATCCACAACAGTCAAGACCAAAAACACAACAACAACCCAAATACAACCCAGCAAGCCCACCACAAAACAACGCCAAAACAAACCACCAAACAAACCCAATAATGATTTTCACTTTGAAGTGTTCAACTTTGTACCTTGCAGCATATGCAGCAACAATCCAACCTGCTGGGCTATCTGTAAAAGAATACCAAACAAAAAACCTGGAAAGAAAACCACCACCAAGCCCACAAAAAAACCAACCATCAAGACAACCAAAAAAGATCTCAAACCTCAAACCACAAAACCAAAGGAAGTGCCTACCACCAAGCCCACAGAAAAGCCAACCATCAACACCACCAAAACAAACATCAGAACTACACTGCTCACCAACAATACCACAGGAAATCCAGAACACACAAGT------------------------------------------------------------------------CAAAAGGAAACCCTTCACTCAACCTCCTCCGAAGGCAATCCAAGCCCTTCACAAGTCTATACAACATCCGAGTACCTATCACAACCTCCATCTCCATCCAACACAACAAAC
>GA3.0.0_KJ723486_USA_1979
AGCTTCTCCAATCTGTCTGAAACTACATCACAAACCACCACCATACTAGCTTCAACAACACCAAGTGTCGAATCGACCCTGCTATCCACAACAGTCAAGACCAAAAACACAACAACAACCCAAATACAACCCAGCAAGCCCACCACAAAACAACGCCAAAACAAACCACCAAACAAACCCAATAATGATTTTCACTTTGAAGTGTTCAACTTTGTACCTTGCAGCATATGCAGCAACAATCCAACCTGCTGGGCTATCTGTAAAAGAATACCAAACAAAAAACCTGGAAAGAAAACCACCACCAAGCCCACAAAAAAACCAACCACCAAGACAACCAAAAAAGATCTCAAACCTCAAACCACAAAACCAAAGGAAGTACCTACCACTAAGCCCACAGAAAAGTCAACCATCAACACCACCAAAACAAACATCAGAACTACAATGCTCATCAACAATACCACAGGAAATCCAGAAAACACAAGT------------------------------------------------------------------------CAAAAGGAAACCCTCCACTCAACCTCCTCCGAAGGCAATCCAAGCCCTTCACAAGTCTATACAACATCCGAGTACCTATCACAACCTCCATCTCCATCCAACACAACAAAC
>GA3.0.0_KP258709_USA_1981
AGCTTCTCCAATCTGTCTGAAACTACATCACAAACCACCACCATACTAGCTTCAACAACACCAAGTGTCGAGTCAACCCTGCAATCCACAACAGTCAAGACCAAAAACACAACAACAACCCAAATACAACCCAGCAATCCCACCACAAAACAACACCAAAACAAACCACCAAACAAACCCAATAATGATTTTCACTTTGAAGTGTTCAACTTTGTACCTTGCAGCATATGCAGCAACAATCCAACCTGCTGGGCTATCTGTAAAAGAATACCAAACAAAAAACCTGGAAAGAAAACCACCACCAAGCCCACAAAAAAACCAACCATCAAGACAACCAAAAAAGATCTCAAACCTCAAACCACAAAACCAAAGGAAGCACCTACCACCAAGCCTACAGAAAAGCCAACCATCAACACCACCAAAACAAACATCAGAACTACACTGCTCACCAACAGCACCACAGGAAATCTAGAACACACAAGT------------------------------------------------------------------------CAAGAGGAAACCCTTCACTCAACCTCCTCCGAAGGCAATCCAAGCCCTTCACCAGTCTATACAACATCCGAGTACCTATCACAACCTCCATCTCCATCCAACACAACAAAC
>GA3.0.0_KP258715_USA_1988
AGCTTCTCCAATCTGTCTGAAACTACATCACAAACCACCACCATACTAGCTTCAACAACACCAAGTGTCGAATCAACCCTGCTATCCACAACAGTCAAGACCAAATACACAACAACTACCCAAATACAACCCAGCAAGCCCACCACAAAACAACACCAAAACAAACCACCAAACAAACCCAACAATGATTTTCACTTCGAAGTGTTCAACTTTGTACCTTGCAGCATATGCAGCAACAATCCAACCTGTTGGGCTATCTGCAAAAGAATACCAAACAAAAAACCTGGAAAGAAAACCACCACCAAGCCCACAAAAAAACCAACCACCAAGATAACCAAAAAAGATATCAAACCTCAAACCACAAAACCAAAGGAAGTACCTACCACCAAGCCCACAGAAAAGTCAACCATCAACACCACCAAAACAAACATCAGAACTACACTGCTCACCAACAACACCACAGGAAATCCAGAACACACAAGT------------------------------------------------------------------------CAAAAGGAAACCCTCCACTCAACCTCCTCCGAAGGCAATCCAAGCCCTTCACAAGTCTATACAACATCCGAGTACCTATCACAACCTCCATCTCCATCCAACACAACAAAC
>GA3.0.0_KU316137_USA_1979
AGCTTCTCCAATCTGTCTGAAACTACATCACAAACCACCACCATACTAGCTTCAACACCACCAAGTGCCGAGTCAACCCTGCAATCCACAACAGTCAAGACCAAAAACACAACAACAACCCAAATACAACCCAGCAAGCCCACCACAAAACAACGCCAAAACAAACCACCAAACAAACCCAATAATGATTTTCACTTTGAAGTGTTCAACTTTGTACCTTGCAGCATATGCAGCAACAATCCAACCTGCTGGGCTATCTGTAAAAGAATACCAAACAAAAAACCTGGAAAGAAAACCACCACCAAGCCCACAAAAAAACCAACCATCCAGACAACCAAAAAAGATCTCAAACCTCAAACCACAAAACCAAAGGAAGTACCTACCACCAAGCTCACAGAAAAGCCAACCATCAACACCACCAAAACAAACATCAGAACTACACTGCTCACCAACAATACCACAGGAAATCCAGAACACACAAGT------------------------------------------------------------------------CAAAAGGAAACTCTTCACTCAACCTCCTCCGAAGGCAATCCAAGCCCTTCACAAGTCTATACAACATCCGAGTACCTATCACAACCTCCATCTCCATCCAACACAACAAAC
>GA3.0.0_KU316149_USA_1977
GGCTTCTCCAATCTGTCTGAAACTACATCACAAATCACCACCATACTAGCTTCAACATCACCAAGTGCCGAGTCAACCCTGCAATCCACAACAGTCAAGACCAAAAACACAACAACAACCCAAATACAACCCAGCAAGCCCACCACAAAACAACGCCAAAACAAACCACCAAACAAACCCAATAATGATTTTCACTTTGAAGTGTTCAACTTTGTACCTTGCAGCATATGCAGCAACAATCCAACCTGCTGGGCCATCTGCAAAAGAATACCAAACAAAAAACCTGGAAAGAAAACCACCACCAAGCCCACAAAAAAACCAACCATCCAGACAACCAAAAAAGATCTCAAACCTCAAACCACAAAACCAAAGGAAGTACCTACCACCAAGCTCACAGAAAAGCCAACCATCAACACCACCAAAACAAACATCAGTACTACACTGCTCACCAACAACACCACAGGAAATCCAGAACACACAAGT------------------------------------------------------------------------CAAAAGGAAACCCTTCACTCAACCTCCTCCGAAGGCAATCCAAGCCCTTCACAAGTCTACACAACATCCGAGTACCTATCACAATCTCCATCTCCATCCAACACAACAAAC
>GA3.0.0_MG642074_USA_1980
AGCTTCTCCAATCTGTCTGAAACTACATCACAAACCACCACCATACTAGCTTCAACAACACCAAGTATCGAGTCAACCCTGCAATCCACAACAGTCAAGACCAAAAACACAACAACAACCCAAATACAACCCAGCAAGCCCACCACAAAACAACGCCAAAACAAACCACCAAACAAAACCAATAATGATTTTCACTTTGAAGTGTTCAACTTTGTACCTTGCAGCATATGCAGCAACAATCCAACCTGCTGGGCTATCTGTAAAAGAATACCAAACAAAAAACCTGGAAAGAAAACCACCACCAAGCCCACAAAAAAACCAACCATCAAGACAACCAAAAAAGATCTCAAACCTCAAACCACAAAACCAAAGGAAGTACCCACCACCAAGCCCACAGAAAAGCCAACCATCAACACCACCAAAACAAACATCAGAACCACACTGCTCACCAACAACACCACAGAAAATCCAGAACACACAAGT------------------------------------------------------------------------CAAAAGGAAACCCTCCACTCAACCTTCTCCGAAGGCAATCCAAGCCCTTCACAAGTCTATACAACATCCGAGTACCTATCACAACCTCCATCTCCATCCAACACAACAAAC
>GA3.0.1_KP258699_USA_1985
AGCTTCTTCAATCTGTCTGAAACTACATCACAAACCACCACCATACTAGCTTCAACAACACCAAGTGTCGAGTCAACCCTGCAATCCACAACAGTCAAGACCAAAAACACAACAACAACCCAAACACAACCCAGCAAGCCCACCACAAAACAACGCCAAAACAAACCACCAAACAAACCCAATAATGATTTTCACTTTGAAGTGTTCAACTTTGTACCCTGCAGCATATGCAGCAACAATCCAACCTGCTGGGCCATCTGCAAAAGAATACCAAGCAAAAAACCTGGAAAGAAAACCACCACCAAGCCCACAAAAAAGCCAACCATCAAGACAACCAAAAAAGATCTCAAACCTCAAACCACAAAACCAAAGGAAGCACCTACCACCAAGCCCACAGAAAAGCCAACCATCAACATCACCAAACCAAACATCAGAACTACACTGCTCACCAACAGTACCACAGGAAATCTAGAACACACAAGT------------------------------------------------------------------------CAAGAGGAAGCCCTCCACTCAACCTCCTCCGAAGGCAATCCAAGCTCTTCACAAGTCTATACAACATCCGAGTACCTATCACAACCTCCATCTCCATCCAACATAACAAAC
>GA3.0.1_KU316133_USA_1990
AGCTTCTTCAATCTGTCTGAAACTACATCACAAACCACCACCATACTAGCTTCAACAACACCAAGTGTCGAGTCAACCCTGCAATCCACAACAGTCAAGACCAAAAACACAACAACAACCCAAACACAACCCAGCAAGCCCACCACAAAACAACGCCAAAACAAACCACCAAACAAACCCAATAATGATTTTCACTTTGAAGTGTTCAACTTTGTGCCCTGCAGCATATGCAGCAACAATCCAACCTGCTGGGCCATCTGCAAAAGAATACCAAGCAAAAAACCTGGAAAGAAAACCACCACCAAGCCCACAAAAAAACCAACCATCAAGACAACCATAAAAGATCTCAAACCTCAAACCACAAAACCAAAGGAAGCACCTACCACCAAGCCCACAGAAAAGCCAACCATCAACATCACCAAACCAAACATCAGAACTACACTGCTCACCAACAGTACCACAGGAAATCTAGAACACACAAGT------------------------------------------------------------------------CAAGTGGAAACCCTCCACTCAACCTCCTCCGAAGGCAATCCAAGCTCTTCACAAGTCTATACAACATCCGAGTACCTATCACAATCTCCATCTCCATACAACATAACAAAC
>GA3.0.1_MG642031_USA_1982
AGCTTCTTCAATCTGTCTGAAACTACATCACAAACCACCACCATACTAGCTTCAACAACACCAAGTGTCGAGTCAACCCTGCAATCCACAACAGTCAAGACCAAAAACACAACAACAACCCAAACACAACCCAGCAAGCCCACCACAAAACAACGCCAAAACAAACCACCAAACAAACCCAATAATGATTTTCACTTTGAAGTGTTCAACTTTGTACCCTGCAGCATATGCAGCAACAATCCAACCTGCTGGGCCATCTGCAAAAGAATACCAAGCAAAAAACCTGGAAAGAAAACCACCACCAAGCCCACAAAAAAACCAACCATCAAGACAACCAAAAAAGATCTCAAACCTCAAACCACAAAACCAAAGGAAGCACCTACCACCAAGCCCACAGAAAAGCCAACCATCAACATCACCAAACCAAACATCAGAACTACACTGCTCACCAACAGTACCACAGGAAATCTAGAACACACAAGT------------------------------------------------------------------------CAAGAGGAAACCCTCCACTCAACCTCCTCCGAAGGCAATCCAAGCTCTTCACAAGTCTATACAACATCCGAGTACCTATCACAACCTCCATCTCCATCCAACATAACAAAC
>GA3.0.2_KJ723465_USA_1992
AGCTTCTTCAATCTGTCTGGAAATACATCACAAACCACCGCCATACTAGCTTTAACAACACCAAGTGTCGAGTCAATCCTGCAATCTACAACAGTCAAGACCAAAAACACAACAACAACCCAAATACAACCCAGCAAGCCCACCACAAAACAACGCCAAAACAAACCACCAAACAAACCCAATAATGATTTTCACTTTGAAGTGTTCAACTTTGTACCCTGCAGCATATGCAGCAACAATCCAACTTGCTGGGCCATCTGCAAAAGAATACCAAGCAAAAAACCTGGAAAGAAAACCACCACCAAGCCCACAAAAAAACCAACCATCAAGACAACCAAAAAAGATCTCAAACCTCAAACCACAAAACCAAAGGAAGCACCTACCACCAAGCCCACAGAAAAGCCAACCATCAACATCACCAAACCAAACATCAGAACTACACTGCTCACCAACAGTACCACAGGAAATCTAGAACACACAAGT------------------------------------------------------------------------CAAGAGGAAACCCTCCATTCAACCTCCTCCGAAGGCAATACAAGCCCTTCACAAGTCTATACAACATCCGAGTACCTATCACAACCTCCATCTCCATCCAACATAACAAAC
>GA3.0.2_KP258701_USA_1994
AGCTTCTTCAATCTGTCTGGAAATACATCACAAACCACCGCCATACTAGCTTTAACAACACCAAGTGTCGAGTCAATCCTGCAATCTACAACAGTCAAGACCAGAAACACAACAACAACCCAAATACAACCCAGCAAGCCCACCACAAAACAACGCCAAAACAAACCACCAAACAAACCCAATAATGATTTTCACTTTGAAGTGTTCAACTTTGTACCCTGCAGCATATGCAGCAACAATCCAACTTGCTGGGCCATCTGCAAAAGAATACCAAGCAAAAAACCTGGAAAGAAAACCACCACCAAGCCCACAAAAAAACCAACCATCAAGACAACCAAAAAAGATCTCAAACCTCAAACCACAAAACCAAAGGAAGCACCTACCACCAAGCCCACAGAAAAGCCAACCATCAACATCACCAAACCAAACATCAGAACTACACTGCTCACCAACAGTACCACAGGAAATCTAGAACACACAAGT------------------------------------------------------------------------CAAGAGGAAACCCTCCATTCAACCTCCTCCGAAGGCAATACAAGCCCTTCACAAGTCTATACAACATCCGAGTACCTATCACAACCTCCATCTCCATCCAACATAACAAAC
>GA3.0.2_KP258726_USA_1996
AGCTTCTTCAATCTGTCTGGAACTACATCACAAACCACCGCCATACTAGCTTTAACAACACCAAGTGTCGAGTCAATCCCACAATCTACAACAGTCAAGACTAAAAACATAACAACAACCCAAATACAACCCAGCAAGCTCACCACAAAACAACGCCAAAACAAACCACCAAACAAACCCAATAATGATTTTCACTTTGAAGTGTTCAACTTTGTACCCTGCAGCATATGCAGCAACAATCCAACTTGCTGGGCCATCTGCAAAAGAATACCAAGCAAAAAACCTGGAAAGAAAACCACCACCAAGCCCACAAAAAAACCAACCATCAAGACAACCAAAAAAGATCTCAAACCTCAAACCACAAAACCAAAGGAAGCACCTACCACCAAGTCCACAGAAAAGCCAACCATCAACATCACCAAACCAAACATCAGAACTACACTGCTCACCAACAGTACCACAGGAAATCTAGAACACACAAGT------------------------------------------------------------------------CAAGAGGAAACCCTCCATTCAACCTCCTCCGAAGGCAATACAAGCCCTTCACAAGCCTATACAACATCCGAGTACCTATCACAACCTCCATCTCCATCCAACATAACAAAC
>GA3.0.2_KU316104_USA_1991
AGCTTCTTCAATCTGTCTGGAAATACATCACAAACCACCGCCATACTAGCTTTAACAACACCAAGTGTCGAGTCAATCCTGCAATCTACAACAGTCAAGACCAAAAACACAACAACAACCCAAATACAACCCAGCAAGCCCACCACAAAACAACGCCAAAACAAACCACCAAACAAACCCAATAATGATTTTCACTTTGAAGTGTTCAACTTTGTACCCTGCAGCATATGCAGCAACAATCCAACTTGCTGGGCCATCTGCAAAAGAATACCAAGCAAAAAACCTGGAAAGAAAACCACCACCAAGCCCACAAAAAAACCAACTATCAAGACAACCAAAAAAGATCTCAAACCTCAAACCACAAAACCAAAGGAAGCACCTACCACCAAGCCCACAGAAAAGCCAACCATCAACATCACCAAACCAAACATCAGAACTACACTGCTCACCAACAGTACCACAGGAAATCTAGAACACACAAGT------------------------------------------------------------------------CAAGAGGAAACCCTCCATTCAACCTCCTCCGAAGGCAATACAAGCCCTTCACAAGTCTATACAACATCCGAGTACCTATCACAACCTTCATCTCCATCCAACATAACAAAC
>GA3.0.2_KU316161_USA_1993
AGCTTCTTCAATCTGTCTGGAAATACATCACAAACCACCGCCATACTAGCTTTAACAACACCAAGTGTCGAGTCAATCCTGCAATCTACAACAGTCAAGACCAAAAACACAACAACAACCCAAATACAACCCAGCAAGCCCACCACAAAACAACGCCAAAACAAACCACCAAACAAACCCAATAATGATTTTCACTTTGAAGTGTTCAACTTTGTACCCTGCAGCATATGCAGCAACAATCCAACTTGCTGGGCCATATGCAAAAGAATACCAAGCAAAAAACCTGGAAAGAAAACCACCACCAAGCCCACAAAAAAACCAACCATCAAGACAACCAAAAAAGATCTCAAACCTCAAACCACAAAACCAAAGGAAGCACCCACTACCAAGCCCACAGAAAAGCCAACCATCAACATCACTAAACCAAACATCAGAACCACACTGCTCACCAACAGCACCACAGGAAATCTAGAACACACAAGT------------------------------------------------------------------------CAAGAGGAAACCCTCCACTCAACCTCCTCCGAAGGCAATACAAGCCCTTCACAAGTCTATACAACATCCGAGTACCTATCACAACCTTCATCTCCATCCAACATAACAAAC
>GA3.0.2_KU316170_USA_1995
AGCTTCTTCAATCTGTCTGGAACTACATCACAAACCACCGCCATACTAACTTTAACAACACCAAGTGTCGAATCAATCCTGCAATCTACAACAGTCAAGACCAAAAACACAACAACAACCCAAATACAACCCAGCAAGCCCACCACAAAACAACGCCAAAACAAACCACCAAACAAACCCAATGATGATTTTCACTTTGAAGTGTTCAACTTTGTACCCTGCAGCATATGCAGCAACAATCCAACTTGCTGGGCCATCTGCAAAAGAATACCAAGCAAAAAACCTGGAAAGAAAACCACCACCAAGCCCACAAAAAAATCAACCATTAAAACAACCAAAAAAGATCTCAAACCTCAAACCACAAAACCAAAGGAAGCACCTACCACCAAGCCCACAGAAAAGCCAACCATCAACATCACCAAATCAAACATCAGAACTACACTGCTCACCAACAGTACCACAGGAAATCTAGAACACACAAGT------------------------------------------------------------------------CAAGAGGAAACCCTCCATTCAACCTCCTCCGAAGGCAATACAAGCCCTTCACAAGTCTATACAACATCCGAGTACCTATCACAACCTCCATCTCCATCCAACATAACAAAC
>GA3.0.2_MG642048_USA_1990
AGCTTCTTCAATCTGTCTGGAACTACATCACAAACCACCGCCATACTAGCTTTAACAACACCAAGTGTCGAGTCAATCCTGCAATCTACAACAGTCAAGACCAAAAACACAACAACAACCCAAATACAACCCAGCAAGCCCACCACAAAACAACGCCAAAACAAACCACCAAACAAACCCAATAATGATTTTCACTTTGAAGTGTTCAACTTTGTACCCTGCAGCATATGCAGCAACAATCCAACTTGCTGGGCCATCTGCAAAAGAATACCAAGCAAAAAACCTGGAAAGAAAACCACCACCAAGCCCACAAAAAAACCAACCATCAAGACAACCAAAAAAGATCTCAAACCTCAAACCACAAAACCAAAGGAAGCACCTACCACCAAGCCCACAGAAAAGCCAACCATCAACATCACCAAACCAAACATCAGAACTACACTGCTCACCAACAGTACCACAGGAAATCTAGAACACACAAGT------------------------------------------------------------------------CAAGAGGAAACCCTCCATTCAACCTCCTCCGAAGGCAATACAAGCCCTTCACAAGTCTATACAACATCCGAGTACCTATCACAACCTCCATCTCCATCCAACATAACAAAC
>GA3.0.3a_AY910785_Argentina_2000
AGCTTCTTCAATCTGTCTGGAACTATATCACAAACCACCGCCATACTAGCTTTAACAACACCAAGTGTCGAGTCAATCCTGCAATCTACAACAGTCAAGACCAAAAACACAACAACAACCCAAATACAACCCAGCAAGCCCACCACAAAACAACGCCAAAACAAACCACCAAACAAACCCAATGATGATTTTCACTTTGAAGTGTTCAACTTTGTACCCTGCAGCATATGCAGCAACAATCCAACTTGCTGGGCCATCTGCAAAAGAATACCAAGCAAAAAACCTGGAAAGAAAACCACCACCAAGCCCACGAAAAAACCAACCATCAAGACAACCAAAAAAGATCTCAAACCTCAAACCACAAAACCAAAGGAAGCACCTACCACCAAGCCCACAGATAAGCCAACCATCAACATCACCAAACCAAACATCAGAACTACACTGCTCACCAACAGTACCACAGGGAATCTAGAACACACAAGT------------------------------------------------------------------------CAAGAGGAAACCCTCCATTCAACCTCCTCCGAAGGCAATACAAGCCCTTCACAAATCTATACAACATCCGAGTACATATCACAACCTCCGTCTCCATCCAACATAACA---
>GA3.0.3a_JQ901455_Netherlands_29-06-2002
AGCTTCTTCAATCTGTCTGGAACTGTATCACAAACCACCGCCATACTAGCTTTAACAACATCAAGTGTCGAGTCAATCCTGCAATCTACAACAGTCAAGACCAAAAACACAACAACAACCCAAATACAACCCAGCAAGCCCACCACAAGACAACGCCAAAACAAACCACCAAACAAACCCAATGATAATTTTCACTTTGAAGTGTTCAACTTTGTACCCTGCAGCATATGCAGCAACAATCCAACTTGCTGGGCCATCTGCAAAAGAATACCAAGCAAAAAACCTGGAAAGAAAACCGCCACCAAGCCCACGAAAAAACCAATCATCAAGACAACCAAAAAAGATCTCAAACCTCAAACCACAAAACCCAAGGAAGCACCCACCACCAAGCCCACAGACAAGCCAACCATCAACATCACCAAACCAAACATCAGAACTACACTGCTCACCAACAGTACCACAGGAAATCTAGAACACACAAGT------------------------------------------------------------------------CAAGAGGAAACCCTCCATTCAACCTCCTCCGAAGGCAATACAAGCCCTTCACAAATCTATACAACATCCGAGTACCTATCACAACCTCCATCTCCATCCAACATAACAGAC
>GA3.0.3a_JX069802_USA_12-12-1998
AGCTTCTTCAATCTGTCTGGAACTATATCACAAACCACCGCCATACTAGCTTCAACAACACCAAGTGTCGAGTCAATCCTGCAATCTACAACAGTCAAGACCAAAAACACAACAACAACCCAAATACAACCCAGCAAGCCCACCACAAAACAACGCCAAAACAAACCACCAAACAAACCCAATGATGATTTTCACTTTGAAGTGTTCAACTTTGTACCCTGCAGCATATGCAGCAACAATCCAACTTGCTGGGCCATCTGCAAAAGAATACCAAGCAAAAAACCTGGAAAGAAAACCACCACCAAGCCCACGAAAAAACCAACCATCAAGACAACCAAAAAAGATCTCAAACCTCAAACCACAAAACCAAAGGAAGCACCCACCACCAAGCCCACAGATAAGCCAACCATCAACATCACCAAACCAAACATCAGAACTACACTGCTCACCAACAGTACCACAGGAAATCTAGAACACACAAGT------------------------------------------------------------------------CAAGAGGAAACCCTCCATTCAACCTCCTCCGAAGGCAACACAAGCCCTTCACAAATCTATACAACATCCGAGTACCTATCACAACCTCCATCTCCATCCAACATAACAGAC
>GA3.0.3a_KF826847_Australia_2007
AACTTCTTCAATCTGTCTGGAACTACATCACAAACCACCGCCATACTAGCTTCAACAACACCAAGTGTCGAGTCAATCCCGCAATCCACAACAGCCAAGACCAAAAACACAACAACAACCCAAATACAACCCAGCAAGCCCACCACAAAACAACACCAAAACAAACCACCAAACAAACCCAATGATGATTTTCACTTTGAAGTGTTCAACTTTGTACCCTGCAGCATATGCAGCAACAATCCAACTTGCTGGGCCATCTGCAAAAGAATACCAAGCAAAAAACCTGGAAAGAAAACCACCACCAAGCCCACGAAAAAACCAACCATCAAGACAACCAAAAAAGATCTCAAACCTCAAACCACAAAACCCAAGGAAGCACCTACCACCAAGCCCACAGATAAGCCAACCATCAACATCACCAAACCAAACATTAGAACTACACTGCTCACCAACAGTACCACAGGAAATCCAGAACACACAAGT------------------------------------------------------------------------CAAGAGGAAACCCTCCATTCAACCTCCTCCGAAGGCAATACAAGCCCTTCACAAATCTATACAACATCCGAGTACCTATCACAACCTCCATCTCCATCCAACATAACAGAC
>GA3.0.3a_KM360090_USA_Memphis37_2001
AGCTTCTTCAATCTGTCTGGAACTATATCACAAACCACCGCCATACTAGCTTTAACAACACCAAGTGTCGAGTCAATCCTGCAATCTACAACAGTCAAGACCAAAAACACAACAACAACCCAAATACAACCCAGCAAGCCCACCACAAAACAACGCCAAAACAAACCACCAAACAAACCCAATGATGATTTTCACTTTGAAGTGTTCAACTTTGTACCCTGCAGCATATGCAGCAACAATCCAACTTGCTGGGCCATCTGCAAAAGAATACCAAGCAAAAAACCTGGAAAGAAAACCACCACCAAGCCCACGAAAAAACCAACCATCAAGACAACCAAAAAAGATCTCAAACCTCAAACCACAAAACCAAAGGAAGCACCCACCACCAAGCCCACAGATAAGCCAACCATCAACATCACCAAACCAAACATCAGAACTACACTGCTCACCAACAGTACCACAGGAAATCCAGAACACACAAGT------------------------------------------------------------------------CAAGAGGAAACCCTCCATTCAACCTCCTCCGAAGGCAACACAAGCCCTTCACAAATCTATACAACATCCGAGTACCTATCACAACCTCCATCTCCATCCAACATAACAGAC
>GA3.0.3a_KY967364_USA_2015
AACTTCTTCAATCTGTCTGGAACAACAACACAAACCACCGCCATACTAGCTTCAACAACACCAAGTGTCGAGTCAATCCCGCAATCCACAACAGCCAAGACCAAAAACACAACAACAACCCAAATACAACCCAGCAAGCCCACCACAAAACAACGCCAAAACAAACCACCAAACAAACCCAATGATGATTTTCACTTTGAAGTGTTCAACTTTGTACCCTGCAGCATATGCAGCAACAATCCAACTTGCTGGGCCATCTGCAAAAGAATACCAAGCAAAAAACCTGGAAAGAAAACCACCACCAAGCCCACGAAAAAACCAACCACCAAGACAACCAAAAAAGATCTCAAACCTCAAACCACAAAACCCAAGGAAGCACCTACCACCAAGCCCACAGACAAGCCAACCATCAACATCACCAAACCAAACATCAGAACCACACTGCTCACCAACAGTACCACAGGAAATCTAGAACACACAAGT------------------------------------------------------------------------CAAGAGGAAACCCTCCATTCAACCTCCTCCGAAGGTAATACAAGCCCTTCACAAATCTATACAACATCCGAGTACCTATCACAACCTCCATCTCCATCCAACACAACAGAC
>GA3.0.3b_AY343561_Belgium_2000
AGCTTCTTCAATCTGTCTGGAACTATATCACAAACCACCGCCATACTAGCTTTAACAACACCAAGTGTCGAGTCAATCCTGCAATCTACAACAGTCAAGACCAAAAACACAACAACAACCCAAATACAACCCAGCAAGCTCACCACAAAACAACGCCAAAACAAACCACCAAACAAACCCAATGATGATTTTCACTTTGAAGTGTTCAACTTTGTACCCTGCAGCATATGCAGCAACAATCCAACTTGCTGGGCCATCTGCAAAAGAATACCAAGCAAAAAACCTGGAAAGAAAACCACCACCAAGCCCACGAAAAAACAAACCATCAAGACAACCAAAAAAGATCTCAAACCTCAAACCACAAAACCAAAGACAGAACCTACCACCAAGCCCACAGACAAGCCAACCATCAACATCACCAAACCAAACATCAGAACTACACTGCTCACCAACAGTACCACAGGAAATCTAGAACACACAAGT------------------------------------------------------------------------CAAGAGGAAACCCTCCATTCAACCTCCTCCGAAGGCAATACAAGCCCTTCACAAATCTATACAACATCCGAGTACCTATCACAACCTCCATCTCCATCCAACATAACAGAC
>GA3.0.3b_AY910792_Argentina_2000
AGCTTCTTCAATCTGTCTGGAACTATATCACAAACCACCGCCATACTAGCTTTAACAACACCAAGTGTCGAGTCAATCCTGCAATCTACAACAGTCAAGACCAAAAACATAACAACAACCCAAATACAACCCAGCAAGCCCACCACAAAACAACGCCAAAACAAACCACCAAACAAACCCAATGATGATTTTCACTTTGAAGTGTTCAACTTTGTACCCTGCAGTATATGCAGCAACAATCCAACTTGCTGGGCCATCTGCAAAAGAATACCAAGCAAAAAACCTGGAAAGAAAACCACCACCAAACCCACGAAAAAACTAACCATCAAGACAACCAAAAAAGATCTCAAACCTCAAACCACAAAACCAAAGGAAGCACCTACCACCAAGCCCACAGAAAAGCCAACCATCAACATCACCAAACCAAACATCAGAACTACACTGCTCACCAACAGCACCACAGGAAATCTAGAACACACAAGT------------------------------------------------------------------------CAAGAGGAAACCCTCCATTCAACCTCCTCCAAAGGCAATACAAGCCCTTCACAAATCTATACAACATCCGAGTACCCATCACAACCTCCATCTCCATCCAACATAACA---
>GA3.0.3b_JX513302_Brazil_2002
AGCTTCTTCAATCTGTCTGGAACTATATCACAAACCACCGCCATACTAGCTTTAACAACACCAAGTGTCGAGTCAATCCTACAATCTACAACAGTCAAGACCAAAAACACAACAACAACCCAAATACAACCCAGCAAGCCCACCACAAAACAACGCCAAAACAAACCACCAAACAAACCCAATGATGATTTTCACTTTGAAGTGTTCAACTTTGTACCCTGCAGCATATGCAGCAACAATCCAACTTGCTGGGCCATCTGCAAAAGAATACCAAGCAAAAAACCTGGAAAGAAAACCACAACCAAGCCCACGAAAAAACTAACCATCAAGACAACCAAAAAAGATCTCAAACCTCAAACCACAAAACCAAAGGAAGCACCTACCACCAAGCCCACAGAAAAGCCAACCATCAACATCACCAAACCAAACATCAGAACTACACTGCTCACCAACAGCACCACAGGAAATCTAGAACACACAAGT------------------------------------------------------------------------CAAGAGGAAACCCTCCATTCAACCTTCTCCGAAGGCAACACAAGCCCTTCACAAATCTATACAACATCCGAGTACCTATCACAACCTCCATCTCCATCCAACATAACAGAC
>GA3.0.3b_JX513334_Brazil_2003
AGCTTCTTCAATCTATCTGGAACTATATCACAAACCACCGCCATACTAGCTTTAACAACACCAAGTGTCGAGTCAATCCTGCAATCTACAACAGTCAAAACCAAAAACACAACAACAACCCAAATACAACCCAGCAAGCCCACCACAAAACAACGCCAAAACAAACCACCAAACAAACCCAATGATGATTTTCACTTTGAAGTGTTCAACTTTGTACCCTGCAGCATATGCAGCAACAATCCAACTTGCTGGGCCATCTGCAAAAGAATACCAAGCAAAAAACCTGGAAAGAGAACCACCACCAAGCCCACGAAAAAACTAACCATCAAGACAACCAAAAAAGATCTCAAACCTCAAACCACAAAACCAAAGGAAGCACCTACCACCAAGCCCACAGAAAAGCCAACCATCAACATCACCAAACCAAACACTAGAACTACACTGCTCACCAACAGTACCACAGGAAATCTAGAACACACAAGT------------------------------------------------------------------------CAAGAGGAAACCCTCCATTCAACCTCCTCCGAAGGCAATACAAGCCCTTCACAAATCTATACAACATCCGAGTACCTATCACAACCTCCATCTCCATCCAACATAACAGAC
>GA3.0.4a_DQ985748_Turkey_2006
AGCTTCTTCAATCTGTCTGGAACTATATCACAAACCACCGCCATACTAGCTTCAACAACACCAAGTGTCGAGTCAATCCCGCAATCCACAACAGCCAAGACCAAAAACACAACAACAACACAAATACAACCCAGCAAGCCCACCACAAAACAACGCCAAAACAAACCACCAAACAAACCCAATGATGATTTTCACTTTGAAGTGTTCAACTTTGTACCCTGCAGCATATGCAGCAACAATCCAACTTGCTGGGCCATCTGCAAAAGAATACCAAGCAAAAAACCTGGAAAGAAAACCACCACCAAGCCCACGAAAAAACCAACCATCAAAACAACCAAAAAAGATCTCAAACCTCAAACCACAAAACCCAAGGAAGCACCTTCCACCAAGCCCACAGATAAGCCAACCATCAACACCACCAAACCAAACATAAGAACCACACTGCTCACCAACAGCACCACAGGAAATCTAGAACACACAAGT------------------------------------------------------------------------CAAGAGGAAACCCTCCATTCAACCTCCTCCGAAGGCAACACAAGCCCTTCACAAATCTATACAACATCCGAGTACCTATCACAACCTCCATCTCCATCCAACATAACAGAC
>GA3.0.4a_JX182792_Brazil_08-06-2006
AGCTTCTTCAATCTGTCCGGAACTATATCACAAACCACCGCCATACTAGCTTCAACAACACCAAGTGTCGAGTCAATCCCGCAATCCACAACAGCCAAGACCAAAAACACAACAACAACCCAAATACAACCCAGCAAGCCCACCACAAAACAACGCCAAAACAAACCACCAAACAAACCCAATGATGATTTTCACTTTGAAGTGTTCAACTTTGTACCCTGCAGCATATGCAGCAACAATCCAACTTGCTGGGCCATCTGCAAAAGAATACCAAGCAAAAAACCTGGAAAGAAAACCACCACCAAGCCCACAAAAAAACCAACCATCAAAACAACCAAAAAAGATCTCAAACCTCAAACCACAAAACCCAAGGAAGCACCTTCCACCAAGCCCACAGACAAGCCAACCATCAACACCACCAAACCAAACATAAGAACCACACTGCTCACCAACAGCACCACAGGAAATCCAGAACACACAAAT------------------------------------------------------------------------CAAGAGAAAACCCTCCATTCAACCTCCTCCGAAGGCAACACAAGCCCTTCACAAATCTATACAACATCCGAGTACCTATCACAACCTCCATCTCCATCCAACATAACAGAC
>GA3.0.4a_KF530260_Argentina_21-06-2005
AGCTTCTTCAATCTGTCTGGAACTATATCACAAACCACCGCCATACTAGCTTCAACAACACCAAGTGTCGAGTCAATCCCGCAATCCACAACAGCCAAGACCAAAAACACAACAACAACCCAAATACAACCCAGCAAGCCCACCACAAAACAACGCCAAAACAAACCACCAAACAAACCCAATGATGATTTTCACTTTGAAGTGTTCAACTTTGTACCCTGCAGCATATGCAGCAACAATCCAACTTGCTGGGCCATCTGCAAAAGAATACCAAGCAAAAAACCTGGAAAGAAAACCACCACCAAGCCCACGAAAAAACCAACCATCAAAACAACCAAAAAAGATCTCAAACCTCAAACCACAAAACCCAAGGAAGCACCTTCCACCAAGCCCACAGATAAGCCAACCATCAACACCACCAAACCAAACATAAGAACCACACTGCTCACCAACAGCACCACAGGAAATCTAGAACACACAAGT------------------------------------------------------------------------CAAGAGGAAACCCTCCATTCAACCTCCTCCGAAGGCAACACAAGCCCTTCACAAATCTATACAACATCCGAGTACCTATCACAACCTCCATCTCCATCCAACATAACAGAC
>GA3.0.4a_KF826854_Italy_26-02-2009
AGCTTCTTCAATCTGTCTGGAACTATATCACAAACCACCGCCATACTAGCTTCAACAACACCAAGTGTCGAGTCAATCCCGCAATCCACAACAGCCAAGACCAAAAACACAACAACAACCCAAATACAACCCAGCAAGCCCACCACAAAACAACGCCAAAACAAACCACCAAACAAACCCAATGATGATTTTCACTTTGAAGTGTTCAACTTTGTACCCTGCAGCATATGCAGTAACAATCCAACTTGCTGGGCCATCTGCAAAAGAATACCAAGCAAAAAACCTGGAAAGAAAACCACCACCAAGCCCACGAAAAAACCAACCATCAAAACAACCAAAAAAGATCTCAAACCTCAAACCACAAAACCCAAGGAAGCACCTTCCACCAAGCCCACAGATAAGCCAACCACCAACACCACCAAACCAAACATAAGAACCACACTGCTCACCAACAGCACCACAGGAAATCTAGAACTCACAAGT------------------------------------------------------------------------CAAGAGGAAACCCTCTATTCAACCTCCTCCGAAGGCAACACAAGCCCTTCACAAATCTATACAACATCTGAGTATCTATCACAACCTCCATCTCCATCCAACATAACAGAC
>GA3.0.4b_KF826826_Mexico_24-12-2004
AGCTTCTTCAATCTGTCTGGAACTATATCACAAACCACCGCCATACTAGCTCCAACAACACCAAGTGTCGAGCCAATCCTGCAATCTACAACAGTCAAGACCAAAAACACAACAACAACCCAAATACAACCCAGCAAGCTCACCACAAAACAACGCCAAAACAAACCACCAAACAAACCCAATGATGATTTTCACTTTGAAGTGTTCAACTTTGTACCCTGCAGCATATGCAGCAACAATCCAACTTGCTGGGCCATCTGCAAAAGAATACCAAGCAAAGAACCTGGAAAGAAAACCACCACCAAGCCCACGAAAAAACAAACCATAAAGACAACCAAAAAAGATCTCAAACCTCAAACTACAAAACCAAAGGAAGCACCTACCACCAAGCCCACAGAAAAGCCAACCATCAACATCACCAAACCAAACATCAGAACTACACTGCTCACCAACAGTACCACAGGAAATCTAGAACACACAAGT------------------------------------------------------------------------CAAGAGGAAACCCTCCATTCAACCTCCTCCGAAGGCAATACAAGCCCTTCACAAATCTATACAACATCCGAGTACCTATCACAACCTCCATCTCCATCCAACATAACAGAC
>GA3.0.4b_KF826827_Argentina_26-05-2004
AGCTTCTTCAATCTGTCTGGAACTATATCACAAACCACCGCCATACTAGCTCCAACAACACCAAGTGTTGAGCCAATCCTGCAATCTACAACAGTCAAGACCAAAAACACAACAACAACCCAAATACAACCCAGCAAGCTCACCACAAAACAACGCCAAAACAAACCACCAAACAAACCCAACGATGATTTTCACTTTGAAGTGTTCAACTTTGTACCCTGCAGCATATGCAGCAACAATCCAACTTGCTGGGCCATCTGCAAAAGAATACCAAGCAAAAAACCTGGAAAGAAAACCACCACCAAGCCCACGAAAAAACAAACCATCAAGACAACCAAAAAAGATCTCAAACCTCAAACTACAAAACCAAAGGAAGCACCTACTACCAAGCCCACAGAAAAGCCAACCATCAACATCACCAAACCAAACATCAGAACTACACTGCTCACCAACAGTACCACAGGAAATCTAGAACACACAAGT------------------------------------------------------------------------CAAGAGGAAACCCTCCATTCAACCTCCTCCGAAGGCAATACAAGCCCCTCACAAATCCATACAACATCCGAGTACCTATCACAACCTCCATCTCCATCCAACATAACAGAC
>GA3.0.4b_KF826850_USA_2008
AGCTTCTTCAATCTGTCTGGAACTATATCACAAACCACCGCCATACTAGCTCCAACAACACCAAGTGTCGAGCCAATCCTGCAATCTACAACAGTCAAGACCAAAAACACAACAACAACCCAAATACAACCCAGCAAGCTCACCACAAAACAACGCCAAAACAAACCACCAAACAAACCCAATGATGATTTTCACTTTGAAGTGTTCAACTTTGTACCCTGCAGCATATGCAGCAACAATCCAACTTGCTGGGCCATCTGCAAAAGAATACCAAGCAAAAAACCTGGAAGGAAAACCACCACCAAGCCCACGAAAAAACAAACCATAAAGACAACCAAAAAAGATCTCAAACCTCAAACTACAAAACCAAAGGAAGCACCTACCACCAAGCCCACAGAAAAGCCAACCATCAACATCACCAAACCAAACATCAGAACTACACTGCTCACCAACAGTACCACAGGAAATCTAGAACACACGAGT------------------------------------------------------------------------CAAGAGGAAACCCTCCATTCAACCTCCTCCGAAGGCAATACAAGCCCTTCACAAATCTATACAACATCCGAGTACCTATCACAACCTCCATCTCCATCCAACATAACAGAC
>GA3.0.4b_KF973333_USA_2002
AGCTTCTTCAATCTGTCTGGAACTATATCACAAACCACCGCCATACTAGCTCCAACAACACCAAGTGTCGAGCCAATCCTGCAATCTACAACAGTCAAGACCAAAAACACAACAACAACCCAAATACAACCCAGCAAGCTCACCACAAAACAACGCCAAAACAAACCACCAAACAAACCCAATGATGATTTTCACTTTGAAGTGTTCAACTTTGTACCCTGCAGCATATGCAGCAACAATCCAACTTGCTGGGCCATCTGCAAAAGAATACCAAGCAAAAAACCTGGAAAGAAAACCACCACCAAGCCCACGAAAAAACAAACCATCAAGACAACCAAAAAAGATCTCAAACCTCAAACTACAAAACCAAAGGAAGCACCTACCACCAAGCCCACAGAAAAACCAACCATCAACATCACCAAACCAAACATCAGAACTACACTGCTCACCAACAGTACCACAGGAAATCTAGAACACACAAGT------------------------------------------------------------------------CAAGAGGAAACCCTCCATTCAACCTCCTCCGATGGCAATACAAGCCCTTCACAAATCTATACAACATCCGAGTACCTATCACAACCTCCATCTCCATCCAACATAACAGAC
>GA3.0.4b_KT765807_Kenya_12-04-2004
AGCCTCTTCAATCTGTCTGGAACTATATCACAAACCACCACCATACCAGCTCCAACAACACCAAGTGTCGAGCCAATCCCGCAATCTACAACAGTCAAGACCAAAAACACAACAACAACCCAAATACAACCTAGCAAGCTCACCACAAAACAACGCCAAAACAAACCACCAAACAAACCCAATGATGATTTTCACTTTGAAGTGTTCAACTTTGTACCCTGCAGCATATGCAGCAACAATCCAACTTGCTGGGCCATCTGCAAAAGAATACCAAGCAAAAAACCTGGAAAGAAAACCACCACCAAGCCCACGAAAAAACAAACCATCAAGACAACCAAAAAAGATATCAAACCTCAAACCACAAAACCAAAGGAAGCACCTACCACCAAGCCCACAGAAAAGCCAACCATCAACATCACCAAACCAAACATCAGAACTACACTGCTCACCAACAGTACCACAGGAAATCTAGAACACACAAGT------------------------------------------------------------------------CAAGAGGAAACCTTCCATTCAACCTCCTCCGAAGGCAATACAAGCCCTTCACAAATCTATACAACATCCGAGTACCTATCACAACCTCCATCTCCATCCAACATAACAGAC
>GA3.0.5b_JX645866_Belgium_22-12-2006
AGCTTCTTCAATCTGTCTGGAACTATATCACAAACCACCGCCATACTAGCTCCAACAACACCAAGTGTCGAGCCAATCCTGCAATCTACAACAGTCAAGACCAAAAACACAACAACCACCCAAATGCAACCCAGCAAGCTCACCACAAAACAACACCAAAAAAAACCACCAAACAAACCCAAAGATGATTTTCACTTTGAAGTGTTCAACTTTGTACCCTGCAGCATATGCAGCAACAATCCAACTTGCTGGGCCATCTGCAAAAGAATACCAAGCAAAAAACCTGGAAAGAAAACCACCACCAAGCCCACGAAAAAACAAACCATCAAGACAACCAAAAAAGATCTCAAACCTCAAACTACAAAACCAAAGGAAGCACCCACCACCAAGCCCACAGAAAAGCCAACCATCAACATCACCAAACCAAACATCAGAACCACACTGCTCACCAACAGCACCACAGGAAATCTAGAACACACAAGC------------------------------------------------------------------------CAAGAGGAAACCCTCCATTCAACCTCCTTCGAAGGCAATACTAGCCCTTCACAAATCTATACAACATCCGAGTACCTATCACAACCTCCATCTCCATCCAACATAACAGAC
>GA3.0.5b_KC297367_China_2012
AGCTTCTTCAATCTGTCTGGAACTATATCACAAACCACCGCCATACTAGCTCCAACAACACCAAGTGTCGAGCCAATCCTGCAATCTACAACAGTCAAGACCAAAAACACAACAACCACCCAAATGCAACCCAGCAAGCTCACCACAAAACAACAACAAAAAAAACCACCAAACAAACCCAAAGATGATTTTCACTTTGAAGTGTTCAACTTTGTACCCTGCAGCATATGCAGCAACAATCCAACTTGCTGGGCCATCTGCAAAAGAATACCAAGCAAAAAACCTGGAAAGAAAACCACCACCAAGCCCACGAAAAAACAAACTATCAAGACAACCAAAAAAGATCTCAAACCCCAAACCACAAAACCAAAGGAAGCACCCACCACCAAGCCCACAGAAGAGCCAACCATCTACATCACCAAACCAAACATCAGAACCACACTACTCACCAACAGCACCACAGGAAATCTAGAACACACAAGC------------------------------------------------------------------------CAAGAGGAAACCCACCATTCAACCTCCTTCGAAGGCAATACAAGCCCTTCACAAATCTATACAACATCCGAGTACCTATCACAACCTCCATCTCCATCCAACATAACAGAC
>GA3.0.5b_KF826832_Italy_19-03-2009
AGCTTCTTCAATCTGTCTGGAACTATATCACAAACCACCGCTATACTAGCTCCAACAACACCAAGTGTCGAGCCAATCCTGCAATCTACAACAGTCAAGACCAAAAACACAACAACCACCCAAATGCAACCCAGCAAGCTCACCACAAAACAACAACAAAAAAAACCACCAACCAAACCCAAAGATGATTTTCACTTTGAAGTGTTCAACTTTGTACCCTGCAGCATATGCAGCAACAATCCAACTTGCTGGGCCATCTGCAAAAGAATACCAAGCAAAAAACCTGGAAAGAAAACCACCACCAAGCCAACGAAAAAACAAACCATCAAGACAACCAAAAAAGATCTCAAACCTCAAACTACAAAACCAAAGGAAGCATCCACCACCAAGCCCACAGAAAAGCCAACCATCTACATCACCAAACCAAACATCAGAACCACACTACTCACCAACAGCACCACAGGAAATCTAGAACACACAAGC------------------------------------------------------------------------CAAGAGGAAACCCTCCATTCAACCTCTTTCGAAGGCAATACAAGCCCTTCACAAATCCATACAACATCCGAGTACCTATCACAACCTCCATCTCCATCCAACATAACAGAC
>GA3.0.5b_KX765933_NewZealand_01-08-2012
AGCTTCTTCAATCTGTCTGGAACTATATCACAAACCACCGCCATACTAACTCCAACAACACCAAGTATCGAGCCAATCCTGAAATCTACAACAGTCAAGACCAAAAACACAACAACCACCCAAATGCAACCCAGCAAGCTCACCACAAAACAACAACAAAAAAAACCACCAAACAAACCCAAAGGTGATTTTCACTTTGAAGTGTTCAACTTTGTGCCCTGCAGCATATGCAGCAACAATCCAACTTGCTGGGCCATCTGCAAAAGAATACCAAGCAAAAAACCTGGAAAGAAAACCACCACCAAGCCCACGAAAAAACAAACCATCAAGACAACCAAAAAAGATCTCAAACCTCAAACTACAAAACCAAAGGAAGCATCCACCACCAAGCCCACAGAAAAGCCAACCATCTACATCACCAAACTAAACATCAGAACCACACTACTCACCAACAGCACCACAGGAAATCTGGAACACACAAGC------------------------------------------------------------------------CAAGAGGAAACCCTCCAGTCAACCTCCTTCGAAGGCAATACAAGCCCTTCACAAATCTATACAACATCTGAGTACCTATCACAACCTCCATCTCCATCCAACATAACAGAC
>GA3.0.5b_MF001038_USA_2015
AGCTTCTTCAATCTGTCTGGAACTATATCACAAACCACCGCCATACTAGCTCCAACAACACCAAGTGTCGAGCCAATCCTGCAATCTACAACAGTCAAGACCAAAAACACAACAACCACCCAAATGCAACCCAGCAAGCTCACCACAAAACAACAACAAAAAAAACCACCAAACAAACCCAAAGATGATTTTCACTTTGAAGTGTTCAACTTTGTACCCTGCAGCATATGCAGCAACAATCCAACTTGCTGGGCCATCTGCAAAAGAATACCAAGCAAAAAACCTGGAAAGAAAACCACCACCAAGCCCACGAAAAAACAAACCATCAAGACAACCAAAAAAGATCTCAAACCTCAAACTACAAAACCAAAGGAAGCACCCACCACCAAGCCCACAGAAGAGCCAACCATCTACATCACCAAACTAAACATCATAACCACACTACTCACCAACAGCACCACAGGAAATCTAGAACACACAAGC------------------------------------------------------------------------CAAGAGGAAACCCTCCATTCAACCTCCTTCGAAGGCAATACAAGCCCTTCACAAATCTATACAACATCCGAGTACCTATCACAACCTCCATCTCCATCCAACATAACAGAC
