# Supplementary material for: Toward unified molecular surveillance of RSV: A proposal for genotype definition
Source: Influenza Other Respir Viruses. 2020 Feb 5;14(3):274–85. doi: 10.1111/irv.12715 (PMC7182609; doi:10.1111/irv.12715)
Supplement: Supplementary file 9 [file IRV-14-274-s009.fasta]

>GB1_AY353550_USA_1977
CCAATCCACACAAATTCAGCTACAATATCACCAAATACAAAATCAGAAACACACCATACAACAACACAAGCCAAAAGCAGAATCACCACTTCAACACAGACCAACAAGCCAAGCACAAAATCACGTTCAAAAAATCCACCAAAAAAACCAAAAGATGATTACCATTTTGAAGTGTTCAATTTTGTTCCCTGTAGTATATGTGGCAACAATCAACTTTGCAAATCCATCTGCAAAACAATACCAAGCAACAAACCAAAGAAAAAACCAACCATCAAACCCACAAACAAACCAACCGTCAAAACCACAAACAAAAGAGACCCAAAAACACCAGCCAAAATGATGAAAAAA------------GAAACCACCACCAACCCA---------ACAAAAAAACCAACCCTCAAGACCACAGAAGGAGACACC------------------------------------------------------------AGCACCTCACAATCCACTGTGCTCGACACAACCACATCAAAACACACAATCCAACAGCAATCCCTCCACTCAATCACCTCCGAAAACACACCCAACTCCACACAAATACCCACAGCAACCGAGGCCTCCACATCAAATTCT
>GB1_HQ731711_England_1965
CCAATCCACACAAGTTCAGCCACAATGTCACCAAATACAGGGTCGGAAACACACCATGCAACGGCACAAACCAGAGGCAGAATCACCACTTCAACACAGACCAACAAGCCAAGCACAAAATCACGTTCAAAAAATCCACCAAAAAAACCAAAAGATGATTACCATTTTGAAGTGTTCAATTTTGTTCCCTGTAGTATATGTGGTAATAATCAACTCTGCAAATCCATCTGCAAAACAATACCAAGCAACAAACCAAAGAAAAAACCAACCATCAAACCCACAAACAAACCAACCACCAAAACCACAAACAAAAGAGACCCCAAAACATCAGCCAAAATGTCAAAAAAA------------GAAATCATCACCAACCCA---------ACAAAAAAACCAACCCTCAAGACCACAGAAAGAGACATC------------------------------------------------------------AGCACTTCACAATCCATCGTGCTCGACACAATCACTCCAAAATACACAATCCAACAGCAATCCCTCCACTCAACCACCTCCGAAAACACACCCAGCTCCACACAAACACCCACAGCATCCGAGCCCTCCACATCAAATCCT
>GB1_HQ731714_England_1976
TCAATCCACACAAACTCAGCTACAATATCACCAAATACAAAATCAGAAACACACCATACAACAGCACAAACCAAAGGCAGAATCACCACTTCAACACAGACCAACAAGCCAAGCACAAAATCACGTTCAAAAAATCCACCAAAAAAACCAAAAGATGATTACCATTTTGAAGTGTTCAATTTTGTTCCATGTAGTATATGTGGCAACAATCAACTTTGCAAATCCATCTGCAAAACAATACCAAGCAACAAACCAAAGAAAAAACCAACCATCAAACCCACAAACAAACCAACCATCAAAACCACAAACAAAAGAGACCCAAAAACACCAGCCAAAATGCCGGAAAAA------------GAAACCACCACCAACCCA---------ACAAAAAAACCAACCCTCAAGACCACAGAAAGAGACACT------------------------------------------------------------AGCACCTCACAATCTACTGTGCTCGACACAACCACATCAAAACACACAATCCAACAGCAATCCCTCCACTCAACCACCTCCGAAAACACACCCAACTCCACACAAATACCCACAGCATCCGAGCCCTCCACATCAAATTCT
>GB1_JX198143_USA_CH18537_1962
CCAATCCACACAAATTCAGCCACAATATCACCAAATACAAAATCAGAAACACACCATACAACAGCACAAACCAAAGGCAGAATCACCACTTCAACACAGACCAACAAGCCAAGCACAAAATCACGTTCAAAAAATCCACCAAAAAAACCAAAAGATGATTACCATTTTGAAGTGTTCAATTTTGTTCCCTGTAGTATATGTGGTAATAATCAACTCTGCAAATCCATCTGCAAAACAATACCAAGCAACAAACCAAAGAAAAAACCAACCATCAAACCCACAAACAAACCAACCACCAAAACCACAAACAAAAGAGACCCCAAAACACCAGCCAAAATGCCAAAAAAA------------GAAATCATCACCAACCCA---------GCAAAAAAACCAACCCTCAAGACCACAGAAAGAGACACC------------------------------------------------------------AGCATTTCACAATCCACCGTGCTCGACACAATCACTCCAAAATACACAATCCAACAGCAATCCCTCCACTCAACCACCTCCGAAAACACACCCAGCTCCACACAAATACCCACAGCATCCGAGCCCTCCACATTAAATCCT
>GB1_KP258736_USA_1982
CCAATCCACACAAATTCAGCTACAATATCACCAAATACAAAATCAGAAACACACCATACAACAGCACAACCCAAAGGCAGAATCACCACTTCAACACAGACCAACAAGCCAAGCACAAAATCACGTTCAAAAAATCCACCAAAAAAACCAAAAGATGATTACCATTTTGAAGTGTTCAATTTTGTTCCATGTAGTATATGTGGCAACAATCAACTTTGCAAATCCATCTGCAAAACAATACCAAGCAACAAACCAAAGAAAAAACCAACCATCAAACCCACAAACAAACCAACCATCAAAACCACAAACAAAAGAGACCCAAAAACACCAGCCAAAATGCCGGATAAA------------GAAACCACCACCAACCCA---------ACAAAAAAACCAACCCTCAAGGCCACGGAAAGAGACACC------------------------------------------------------------AGCACCTCACAATCTACTGTGCTCGACACAACCACATCAAATCACACAATCCAACTGCAATACCTCCACTCAACCACCTCTGAAAACACACCCAACTCCACACAAATACCCACAGCATCCGAGCCCTCCACATCAAATTCT
>GB1_M73545_Sweden_860_1960
CCAATCCACACAAATTCAGCCACAATATCACCAAATACAAAATCAGAAACACACCATACAACAGCACAAACCAAAGGCAGAATCACCACTTCAACACAGACCAACAAGCCAAGCACAAAATCACGTTCAAAAAATCCACCAAAAAAACCAAAAGATGATTACCATTTTGAAGTGTTCAATTTTGTTCCCTGTAGTATATGTGGTAATAATCAACTCTGCAAATCCATCTGCAAAACAATACCAAGCAACAAACCAAAGAAAAAACCAACCATCAAACCCACAAACAAACCAACCACCAAAACCACAAACAAAAGAGACCCCAAAACACCAGCCAAAATGCCAAAAAAA------------GAAATCATCACCAACCCA---------ACAAAAAAACCAACCCTCAAGACCACAGAAAGAGACACC------------------------------------------------------------AGCACTTCACAATCCACCGTGATCGACACAATCACTCCAAAATACACAATCCAACAGCAATCCCTCCACTCAACCACCTCCGAAAACACACCCAGCTCCACACAAATACCCACAGCATCCGAGCCCTCCACATCAAATCCT
>GB2_AF013254_USA_B1_1985
CCAATCCACACAAATTCAGCCACAACATCACCCAACACAAAGTCAGAAACACACCACACAACAGCACAAACCAAAGGCAGAACCACCACCTCAACACAGACCAACAAGCCGAGCACAAAACCACGCCTAAAAAATCCACCAAAAAAACCAAAAGATGATTACCATTTTGAAGTGTTCAACTTCGTTCCCTGTAGTATATGTGGCAACAATCAACTTTGCAAATCCATCTGTAAAACAATACCAAGCAACAAACCAAAGAAGAAACCAACCATCAAACCCACAAACAAACCAACCACCAAAACCACAAACAAAAGAGACCCAAAAACACCAGCCAAAACGACGAAAAAA------------GAAACTACCACCAACCCA---------ACAAAAAAACCAACCCTCACGACCACAGAAAGAGACACC------------------------------------------------------------AGCACCTCACAATCCACTGTGCTCGACACAACCACATTAGAACACACAATCCAACAGCAATCCCTCCACTCAACCACCCCCGAAAACACACCCAACTCCACACAAACACCCACAGCATCCGAGCCCTCTACATCAAATTCC
>GB2_HQ731708_England_1985
CCAATCCACACAAATTCAGCTACAACATCACCCAATACAAAATCAGAAACACACCATACAACAGCACAAACCAGAGGCAGAACCACCACTTCAACACAGACCAACAAGCCAAGCACAAAACCACGCCCAAAAAATCCACCAAAAAAA------GATGATTACCATTTTGAAGTGTTCAACTTCGTTCCCTGCAGTATATGTGGCAACAATCAACTTTGCAAATCCATCTGCAAAACAATACCAAGCAACAAACCAAAGAAAAAACCAACCATCAAACCCACAAACAAACCAACCACCAAAACCACAAACAAAAGAGACCCAAAAACACCAGCCAAAACGACGGAAAAA------------GAAACCACCACCAACCCA---------ACAAAAAAACCAACCCTCAAGACTACAGAAAGAGACACC------------------------------------------------------------AGCACCTCACAATCCACTGTACTCGACACAACCACACTAAAACACACAATCCAACAGCAATCCCTCCACTCAACCACCCCCGAAAACACACCCAACTTCACACAAACACCCACAGCATCCGAGCCCTCCACATCAAATTCC
>GB2_HQ731718_England_1986
CCAATCCACACAAGTTCAGCTACAACATCACCCAATACAAAATCAGAAACACACCATACAACAGCACAAACCAAAGGCAGAACCACCACTTCAACACAGACCAACAAGCCAAGCACAAAACCACGTCCAAAAAATCCACCAAAAAAA------GATGATTACCATTTTGAAGTGTTCAACTTCGTTCCCTGCAGTATATGTGGCAACAATCAACTTTGCAAATCCATCTGCAAAACAATACCAAGCAACAAACCAAAGAAAAAACCAACCATCAAACCCACAAACAAACCAACCACCAAAACCACAAACAAAAGAGACCCAAAAACACCAGCCAAAACGACGAAAAAA------------GAAACTACCACCAACCCA---------ACAAAAAAACTAACCCTCAAGACCACAGAAAGAGACACC------------------------------------------------------------AGCACCTCACAATCCACTGCACTCGACACAACCACATTAAAACACACAGTCCAACAGCAATCCCTCCACTCAACCACCCCTGAAAACACACCCAACTCCACACAAACACCCACAGCATCCGAGCCCTCCACACCAAACTCC
>GB2_JX198165_USA_02-1993
CCAATCCACACAGATTCAGCCACAACATCAACCAACACAAAGTCAGAAACACACCATACAACAGCACAAACCAAGGGCAGAACCACCACCTCAACACAGACCAACAAGCCGAGCACAAAACCACGCCCAAAAAATCCATCAAAAAAACCAAAAGATGATTACCATTTTGAAGTGTTCAACTTTGTTCCCTGTAGTATATGCGGCAACAATCAACTCTGCAAATCCATCTGTAAAACAATACCAAGCAACAAACAAAAGAAAAAACCAACCATCAAACCCACAAACAAACCAACCACCAAAACCACAAACAAAAGAGACCCAAAAACACCAGCCAAAACGACAAAAAAA------------GAAACCACCACCAACCCA---------ACAAAAAAACCAACCCTCGAGACCACAGAAAGAGACACC------------------------------------------------------------AGCACCCCACAATCCACCGCGCTCGACACAACCACATCAAAACACACAATCCAACAGCAATCCCTCCACTCAACCACCCCCGAAAACACACCCAACTCCACACAAACACCCACAGCATCCGAGCCCTCCACATCAAATTCC
>GB2_KP258712_USA_1979
CCAATCCACACAAATTCAGCTACAACATCACCCAATACAAAATCAGAAACACGCCATACAACAGCACAAACCAAAGGCAGAACCACCACTTCAACACAGACCAACAAGCCAAGCACAAAACCACGTTTAAAAAATCCACCAAAAAAACCAAAAGATGATTACCATTTTGAAGTGTTCAACTTCGTTCCCTGTAGTATATGTGGCAACAATCAACTTTGCAAATCCATCTGCAAAACAATACCAAGCAACAAACCAAAGAAAAAACCAACCATCAAACCCACAAACAAACCAACCACCAAAACCACAAACAAGAGAGACCCAAAAACACCAGCCAAAACGACGGAAAAA------------GAAACCACCACCAACCCA---------ACAAAAAAACCAACCCTCAAGACCACAGAAAGAGACACC------------------------------------------------------------AGCACCTCACAATCCACTGTGCTCGACACAACCACATTAAAACACACAATCCAACAGCAATCCCTCCACTCAACCACCCCCGAAAACACACCCAACTCCACACAAACACCCACAGCATCCGAGCCCTCTACATCAAATTCC
>GB2_KU316127_USA_1991
CCAACCCACACAGATTCAGCCACAACATCACCTAACACAAAGTCAGAAACACACCATACAACAGCACAACCCAAGAGCAGAACCGCCACCTCAACACAGACCAAAAAGCCGAGCACAAAACCACGCCCAAAAAATCCACCAAAAAAACCAAAAGATGATTACCATTTTGAAGTGTTCAACTTCGTTCCCTGTAGTATATGTGGCAACAATCAACTCTGCAAATCCATCTGTAAAACAATACCAAGCAACAAACCAAAGAAAAAACCAACCATCAAACCCACAAACAAACCAACCACCAAAACCACAAACAAAAGAGCCCCAAAAACACCAGCCAAGACGACGAAAAAA------------GAAACTACCACCAACCCA---------ACAAAAAAACCAACCCTCGAAACCACAGAAAGAGACACC------------------------------------------------------------AGCACCTCACAATCCACTGTGCTCGACACAACCACATTAAAACACACAATCCAACAGCAATCCCTCCACTCAACCACCCCCGAAAACACACCCAACTCCACACAAACACCCACAGCATCCGAGCCCTCTACATCAAATTCC
>GB2_KU316173_USA_1984
CCAATCCACACAAATTCAGCCACAACATCACCCAATACAAAATCAGAAACACACCATACAACAGCACAAGCCAAAGGCAGAACCACCACTTCAACACAGACCAACAAGCCGAGCACAAAACCACGTTTAAAAAATCCACCAAAAAAACCAAAAGATGATTACCATTTTGAAGTGTTCAACTTCGTTCCCTGTAGTATATGTGGCAACAATCAACTTTGCAAATCCATCTGTAAAACAATACCAAGCAACAAACCAAAGAAAAAACCAACCATCAAACCCACAAACAAACCAACCACCAAAACCACAAACAAAAGAGACCCAAAAACACCAGCCAAAACGACGAAAAAA------------GAAACCACCACCAACCCA---------ACAAAAAAACCAACCCTCAAGACCACAGAAAGAGACACC------------------------------------------------------------AGCACCCCACAATCCACTGTGCTTGACACAACCACATTAAAACACACAATCCAACAGCAATCCCTCCACTCAACCACCCCCGAAAACACACCCAACTCCACACAAACACCCACAGCATCCGAGCCCTCTACATCAAATTCC
>GB2_KU316175_USA_1985
CCAATCCACACAAATTCAGCCACAACATCACCCAATACAAAATCAGAAACACACCATACAACAGCACAAGCCAAAGGCAGAACCACCACTTCAACACAGACCAACAAGCCGAGCACAAAACCACGTTTAAAAAATCCACCAAAAAAACCAAAAGATGATTACCATTTTGAAGTGTTCAACTTCGTTCCCTGTAGTATATGTGGCAACAATCAACTTTGCAAATCCATCTGTAAAACAATACCAAGCAACAAACCAAAGAAAAAACCAACCATCAAACCCACAAACAAACCAACCACCAAAACCACAAACAAAAGAGACCCAAAAACACCAGCCAAAACGACGAAAAAA------------GAAACCACCACCAACCCA---------ACAAAAAAACCAACCCTCAAGACCACAGAAAGAGACACC------------------------------------------------------------AGCACCCCACAATCCACTGTGCTTGACACAACCACATTAAAACACACAATCCAACAGCAATCCCTCCACTCAACCACCCCCGAAAACACACCCAACTCCACACAAACACCCACAGCATCCGAGCCCCCTACATCAAATTCC
>GB2_KU316181_USA_1990
CCAATCCACACAGATTCAGCTACAACATCACCCAACACAAAGTCAGAAACACACCATACAACAGCACAAACCAAGGGCAGAACCACCACCTCAACACAGACCAACAAGCCGAGCACAAAACCACGCCCAAAAAATCCACCAAAAAAACCAAAAGATGATTACCATTTTGAAGTGTTCAACTTCGTTCCCTGTAGTATATGCGGCAACAATCAACTCTGCAAATCCATCTGTAAAACAATACCAAGCAACAAACCAAAGAAAAAACCAACCATCAAACCCACAAACAAACCAACCACCAAAACCACAAACAAAAGAGACCCAAAAACACCAGCCAAAACGACGAAAAAA------------GAAACCACCACCAACCCA---------ACAAAAAAACCAACCCTCGAGACCACAGAAAGAGACACC------------------------------------------------------------AGCACCTCACAATCCACTGTGCTCGACACAACCACATCAAAACACACAATCCAACAGCAATCCCTCCACTCAACCACTCCCGAAAACACACCCAACTCCACACAAACACCCACAGCATCCGAGCCCTCTACATCAAATTCT
>GB2_KU316182_USA_1990
CCAATCCACACAAATTCAGCCACAACATCACCCAACACAAAGTCAGAAACACACCACACAACAGCACAAACCAAAGGCAGCACCACCACCTCAACACAGACCAACAAGCCGAGCACAAAACCACGCCCAAAAAATCCACCAAAAAAACCAAAAGATGATTACCATTTTGAAGTGTTCAACTTCGTTCCCTGTAGTATATGTGGCAACAATCAACTTTGCAAATCCATCTGTAAAACAATACCAAGCAACAAACCAAAGAAAAAACCAACCATCAAACCCACAAACAAACCAACCACCAAAACCACAAACAAAAGAGACCCAAAAACACCAGCCAAAACGACGAAAAAA------------GAAACCACCACCAACCTA---------ACAAAAAAACCAACCCTCATGACCAAAGAAAGAGACACC------------------------------------------------------------AGCACCTCACAATCCACTGTGCTCGACACAACCACATTAGAACACACAATCCAACAGCAATCCCTCCACTCAACCACCCCCGAAAACACACCCAACTCCACACAAACACCCAAAGCATCCGAGCCCTCCACATCAAACTCC
>GB2_M73540_USA_1980
CCAATCCACACAAATTCAGCTACAACATCACCCAATACAAAATCAGAAACACGCCATACAACAGCACAAACCAAAGGCAGAACCACCACTTCAACACAGACCAACAAGCCAAGCACAAAACCACGTTTAAAAAATCCACCAAAAAAACCAAAAGATGATTACCATTTTGAAGTGTTCAACTTCGTTCCCTGTAGTATATGTGGCAACAATCAACTTTGCAAATCCATCTGCAAAACAATACCAAGCAACAAACCAAAGAAAAAACCAACCATCAAACCCACAAACAAACCAACCACCAAAACCACAAACAAGAGAGACCCAAAAACACCAGCCAAAACGACGGAAAAA------------GAAACCACCACCAACCCA---------ACAAAAAAACCAACCCTCAAGACCACAGATAGAGACACC------------------------------------------------------------AGCACCTCACAATCCACTGTGCTCGACACAACCACATTAAAACACACAATCCAACAGCAATCCCTCCACTCAACCACCCCCGAAAACACACCCAACTCCACACAAACACCCACAGCATCCGAGCCCTCTACATCAAATTCC
>GB2_MG642036_USA_1989
CCAATCCACACAGATTCAGCCACAACATCACCCAACACAAAGTCAGAAACACACCATACAACAGCACAAACCAAGGGCAGAACCACCACCTCAACACAGACCAACAAGCCGAGCACAAAACCACGCCTAAAAAATCCACCAAAAAAACCAAAAGATGATTACCATTTTGAAGTGTTCAACTTCGTTCCCTGTAGTATATGTGGCAACAATCAACTCTGCAAATCCATCTGTAAAACAATACCAAGCAACAAACCAAAGAAAAAACCAACCATCAAACCCACAAACAAACCAACCACCAAAACCACAAACAAAAGAGACCCAAAAACACCAGCCAAAACGACGAAAAAA------------GAAACCACCACCAACCCA---------ACAAAAAAACCAACCCTCGAAACCACAGAAAGAGACACC------------------------------------------------------------AGCACCTCACAATCCACTGTGCTCGACACAACCACATTAAAACACACAATCCAACAGCAATCCCTCCACTCAACCACCCCCGAAAACACACCCAACTCCACACAAACACCCACAGCATCCGAGCCCTCTACATCAAATTCC
>GB2_MG642043_USA_1982
CCAATCCACACAAATTCAGCCACAACATCACCCAACACAAAGTCAGAAACACACCATACAACAGCACAAACCAAAGGCAGAACCACCACCTCAACACAGACCAACAAGCCGAGCACAAAACCACGTTTAAAAAATCCACCAAAAAAACCAAAAGATGATTACCATTTTGAAGTGTTCAACTTCGTTCCCTGTAGTATATGTGGCAACAATCAACTTTGCAAATCCATCTGTAAAACAATACCTAGCAACAAACCAAAGAAAAAACCAACCATCAAACCCACAAACAAACCAACCACCAAAACCACAAACAAAAGAGACCCAAAAACACCAGCCAAAACGACGAAAAAA------------GAAACTACCACCAACCCA---------ACAAAAAAACCAACCCTCAAGACCACAGAAAGAGACACC------------------------------------------------------------AGCACCTCACAATCCACTGTGCTCGACACAACCACATTAAAACACACAATCCAACAGCAATCCCTCCACTCAACCACCCCCGAAAACACACCCAACTCCACACAAACACCCACAGCATCCGAGCCCTCTACATCAAATTCC
>GB3_AY333361_Uruguay_1990
CCAATCCACACAAACTCAGCCACAATATCACCTAATACAAAATCAGAAACACACCATACAACAGCACAAACCAAAGGCATAATCACCACTCCAACACAGACCAACAAGCCAAGCACAAAACCACGTCCAAAAAATCCACCAAAAAAACCAAAAGATGATTACCATTTTGAAGTGTTCAACTTCGTTCCCTGTAGTATATGTGGCAACAACCAACTTTGCAAATCCATCTGCAAAACAATACCAAGCAACAAACCAAAGAAAAAACCAACCATCAAACCCACAAACAAACCAACCACCAAAACCACAAACAAAAGAGACCCAAAAACACTAGCCAAAACGCTGAAAAAA------------GAAAACACCACCAACCCA---------ACAAAAAAACCAACCCTCAAGACCACAGAAAGAGACACC------------------------------------------------------------AGCACTCCACAATCCACCGTGCTCGACACAACCACATCAAAACACACAATCCAACAGCAATCCCTCCACTCAACCACCCCCGAAAACACACCCAACTCCACACAAATACCCACAGCATCCGAGCCCTCCACATCAAATTCC
>GB3_JX198147_USA_12-1993
CCAATCCACACAAACTCAGCCACAATATCACCTAATACAAAATCAGAAACACACCATACAACAGCACAAACCAAAGGCATAACCACCACTCCAACACAGACCAGCAAGCCAAGCACAAAACCACGTCCAAAAAATCCACCAAAAAAACCAAAAGATGATTACCATTTTGAAGTGTTCAACTTCGTTCCCTGTAGTATATGTGGCAACAATCAACTTTGCAAATCCATCTGCAAAACAATACCAAGCAACAAACCAAAGAAAAAACCAACCATCAAACCCACAAACAAACCAACCACCAAAACCACAAACAAAAGAGACCCAAAAACACCAGCCAAAACGCTGAAAAAA------------GAAACCACCACCAACCCA---------ACAAAAAAACCAACCCTCAAGACCACAGAAAGAGACACC------------------------------------------------------------AGCACTCCACAATCCACCGTGCTCGACACAACCACATCAAAACACACAATCCAACAGCAATCCCTCCACTCAACCACCCCCGAAAACACACCCAACTCCACACAAATACCCACAGTATCCGAGCCCTCCACATCAAATTCC
>GB3_JX198166_USA_01-1993
CCAATCCACACAAACTCAGCCACAATATCACCTAATACAAAATCAGAAACACACCATACAACAGCACAAACCAAAGGCATAACCACCACTCCAACACAGACCAACAAGCCAAGCACAAAACCACGTCCAAAAAATCCACCAAAAAAACCAAAAGATGATTACCATTTTGAAGTGTTCAACTTCGTTCCCTGTAGTATATGTGGCAATAATCAACTTTGCAAATCCATCTGCAAAACAATACCAAGCAACAAACCAAAGAAAAAACCAACCATCAAACCCACAAACAAACCAACCACCAAAACCACAAACAAAAGAGACCCAAAAACACCAGCCAAAACGCTGAAAAAG------------GAAACCACCACCAACCCA---------ACAAAAAAACCAACCCTCAAGACCACAGAAAGAGACACC------------------------------------------------------------AGCACTCCACAATCCACCGTGCTCGACACAACCACATCAAAACACACAATCCAACAGCAATCCCTCCACTCAACCACCCCTGAAAACACACCCAACTCCACACAATTACCCACAGCATCCGAGCCCTCCACATCAAATTCC
>GB3_M73543_USA_1989
CCAATCCACACAAACTCAGCCACAATATCACCTAATACAAAATCAGAAACACACCATACAACAGCACAAACCAAAGGCATAACCACCACTCCAACACAGACCAAAAAGCCAAGCACAAAACCACGTCCAAAAAATCCACCAAAAAAACCAAAAGATGATTACCATTTTGAAGTGTTCAACTTTGTTCCCTGTAGTATATGTGGTAACAATCAACTTTGCAAATCCATCTGTAAAACAATACCAAGCAACAAACCAAAGAAAAAACCAACCATCAAACCCACAAACAAACCAACCACCAAAACCACAAACAAAAGAGACCCAAAAACACCAGCCAAAACGTTGAAAAAA------------GAAACCACCACCAACCCAACA------ACAAAAAAACCAACCCTCAAGACCACAGAAAGAGACACC------------------------------------------------------------AGCACTTCACAATCCACTGTGCTCGACACAACCACATCAAAACACACAATCCAACAGCAATCCCTCCACTCAACTACCCCCGAAAACACACCCAACTCCACACAAACACCCACAGCATCCGAGCCCTCCACATCAAATTCC
>GB4_AF193331_SouthKorea_03-1991
CCAATCCACACAAACTCAGCCACAATATCACCCAATACAAAATCAGAAACACACCATACAACAGCACAAACCAAAGGCAGAACCACCACTCCAACACAGACCAACAAGCCAAGCACAAAACCACGTCCAAAAATTCCACCAAAAAAACCAAAAGATGATTATCATTTTGAAGTGTTCAACTTCGTTCCCTGTAGTATCTGTGGCAACAATCAACTTTGCAAATCCATCTGCAAAACAATACCAAGCAACAAACCAAAGAAAAAACTAACCATCAAACCCACAAACAAACCAACTACCAAAACCACAAACAAAAGAGACTCAAAAACATCAGCCAAAGCGCTGAGAAAA------------GAAACCACCACCGACCCA---------ACAAAAGAACCAACCCTCAAGACCGCGGAAAGAGACACC------------------------------------------------------------AGCACCTCACGGTCCACTGTGCTCGACACAACCACATCAGATCACACAGTCCAGCAGCAATCCCTCCACTCAACCACCCCCGAAAACACACCCAACTCCACACAAACACCCACAGCATCCGAGCCCTCCACATCAAATTCC
>GB4_HQ731722_England_1994
CCAATCCACACAAACTCAGCCACAATATCACCCAATACAAAATCAGAAACACACCATACAACAGCACAAACCAAAGGCAGAACCACTACTCCTACACAGACCAACAAGCCAAGCACAAAACCACGTCCAAAAATTCCACCAAAAAAACCAAAAGATGATTACCATTTTGAAGTGTTCAACTTCGTTCCCTGTAGTATCTGTGGCAACAATCAACTTTGCAAATCCATCTGCAAAACAATACCAAGCAACAAGCCAAAGAAAAAACCAACCATCAAACCCACAAACAAACCAACCACCAAAACCACAAACAAAAGAGACTCAAAAACATCAGCCAAAGCGCTGAGAAAA------------GAAACCACCACCGACCCA---------ACAAAAGAACCAACCCTCAAGACCACGGAAAGAGACACC------------------------------------------------------------AGCACCTCACGATCCACTGCGCTCGACACAACCACATCAGATCACACAGTCCAGCAGCAATCCCTCCACTCAACCACCCCCGAAAACACACCCAACTCCACACAAACACCCACAGCATCCGAGCCCTCCACATCAAATTCC
>GB4_JF704214_SouthAfrica_1997
CCAATTCACACAAACTCAGCCACAATATCACCCAATACAAAATCAGAAACACACCATACAACAGCACAAACCAAAGGCAGAACCACCACTCCAACACAGACCAACAAGCCAAGCACAAAACCACGTCCAAAAATTCCACCAAAAAAACCAAAAGATGATTACCATTTTGAAGTGTTCAACTTCGTTCCCTGTAGTATCTGTGGCAATAATCAACTTTGCAAATCCATCTGCAAAACAATACCAAGCAACAAACCAAAGAAAAAACCAACCATCAAACCCACAAACAAACCAACCACCAAAACCACAAACAAAAGAGGCTCAAAAACATCAGCCAAAGCGCTGAGAAAA------------GAAACCAACACCGACCCA---------ACAAAAGAACCAACCTTCAAGACCACGGAAAGAGACACC------------------------------------------------------------AGCACCTCACGGTCCAATGTGCTCGACACAACCACATCAGATCACACAGTCCAGCAGCAATCCCTCCACTCAACCACCCCCGAAAACACACCCAACTCCACACAAACACCCACAGCATCCGAGCCCTCCACATCAAATTCC
>GB4_JX198160_USA_02-1993
TCAATCCACACAAACTCAGCCACAATATCACCCAATACAAAATCAGAAACACACCATACAACAGCACAAACCAAAGGCAGAACCACTACTCCAACACAGACCAACAAGCCAAGCACAAAACCACGTCCAAAAATTCCACCAAAAAAACCAAAAGATGATTACCATTTTGAAGTGTTCAACTTCGTTCCCTGTAGTATCTGTGGCAACAATCAACTTTGCAAATCCATCTGCAAAACAATACCAAGCAACAAACCAAAGAAAAAACCAACCATCAAACCCACAAACAAACCAACCACCAAAACCACAAACAAAAGAGACTCAAAAACATCAGCCAAAGCGCTGAGAAAA------------GAAACCACCACCGACCCA---------ACAAAAGAACCAACCCTCAAGACCACGGAAAGAGACACC------------------------------------------------------------AGCACCTCACGGTCCACTGTGCTCGACACAACCACATCAGATCACACAGTCCAGCAGCAATCCCTCCACTCAACCACCCCCGAAAACACACCCAACTCCACACAAACACCCACAGCATCCGAGCCCTCCACATCAAATACC
>GB4_MG642062_USA_1996
CCAATCCACACAAACTCAGCCACAATATCACCCAATACAAAATCAGAAACACACCATACAACAGCACAAACCAAAGGCAGAACCACCACTCCAACACAGACCAACAAGCCAAGCACAAAACCACGTCCAAAAATTCCACCAAAAAAACCAAAAGATGATTACCATTTTGAAGTGTTCAACTTCGTTCCCTGTAGTATCTGTGGCAATAATCAACTTTGCAAATCCATCTGCAAAACAATACCAAGCAATAAACCAAAGAAAAAACCAACCATCAAACCCACAAACAAACCAACCACCAAAACCACAAACAAAAGAGGCTCAAAAACATCAGCCAAAGCGCTGAGAAAA------------GAAACCACCACCGACCCA---------ACAAAAGAACCAACCTTCAAGACCACGGAAAGAGACACC------------------------------------------------------------AGCACCTCACGGTCCAATGTGCTCGACACAACCACATCAGATCACACAGTCCAGCAGCAATCCCTCCACTCAACCACCCCCGAAAACACACCCAACTCCACACAAACACCCACAGCATCCGAGCCCTCCACATCAAATTCC
>GB5.0.0_JX576760_Netherlands_01-01-2003
CCAATCCACACAAACTCAGCCACAATATCACCTAATACAAAATCAGAAACACACCATACAACAGCACAAACCAAAAGCAGAACCACCACTCCAACACAGAACAACAAGCCAAGCACAAAACCACGTCCAAAAAGTCCACCAAAAAAACCAAAAGATGATTACCATTTTGAAGTGTTTAACTTCGTTCCCTGTAGTATATGTGGCAACAATCAACTCTGCAAATCCATCTGCAAAACAATACCAAGCAATAAACCAAAGAAAAAACCAACCATCAAACCCACAAACAAACCACCCACCAAAACCACAAACAAAAGAGACCCAAAAACACCAGCCAAAGCACTGAAAAAA------------GAAACCACCACCAACCCA---------ACAAAAAAACCAACCTCCAAGACCACAGAAAGAGACACC------------------------------------------------------------AGCACCCCACAATCCACTGTGCTCGACACGACCACATCGGGACACACAATCCAACAGCAATCCCTCCACTCAACCACCCCCGAGGACACACCCAACTCCACACAAACACCCACAGCATCCGAGCCTTCAACATCAAATTCC
>GB5.0.0_KF826853_Germany_01-02-2008
CCAATCCACACAAACTCAGCCACAATATCACCCAATACAAAATCAGAAACACACCACACAACAGCACAAACCAAAGGCAGAACCACCACTCCAACACAGAACAACAAGCCAAGCACAAAACCACGTCCAAAAAATCCACCAAAAAAACCAAAAGATGATTACCATTTTGAAGTGTTCAACTTCGTTCCCTGTAGTATATGTGGCAACAATCAACTTTGCAAATCCATCTGCAAAACAATACCAAGCAATAAACCAAAGAAAAAACCAACCGTTAAACCCACAAACAAACCACCCACCAAAACCACAAACAAAAGAGACCCAAAAACACCAGCAAAACCACTGAAAAAA------------GAAAACACCACCAACCCA---------ACAAGAAAACCAACCCCCAAAACCACAGAAAGAGACACC------------------------------------------------------------AGCACTTCACAATCCACTGTGCTCGACACAACCACATCAAAACACACAACCCAACAGCAATCCCTCCACTCAACCACCCCCGAATATACACCCAACTCCACACAAACACCCACAGCATCCGAGCCCTCCACATCAAATTCC
>GB5.0.0_KP258713_USA_1993
CCAATCCACACAAACTCAACCACAATATCACCTAATACAAAATCAGAAACACACCATACAACAGCACAAACCAAAGGCAGAACCACCACTCCAACACAGAACAACAAGCCAAGCACAAAACCACGTCCAAAAAATCCACCAAAAAAACCAAAAGATGATTACCATTTTGAAGTGTTCAACTTCGTTCCCTGTAGTATATGTGGCAACAATCAACTTTGCAAATCCATCTGCAAAACAATACCAAGCAATAAACCAAAGAAAAAACCAACCATCAAACCCACAAACAAACCACCCACCAAAACCACAAACAAAAGAGACCCAAAAACACTAGCCAAAACACTGAAAAAA------------GAAACCACCACCAACCCA---------ACAAAAAAACCAACCCCCAAGACCACAGAAAGAGACACC------------------------------------------------------------AGCACCTCACAATCCACTGTGCTCGACACAACCATATCAAAACACACAATCCAACAGCAATCCCTCCACTCAACCACCCCCGAAAACACACCCAACTCCACACAAACACCCACAGCATCCGAGCCCTCCACATCAAATTCC
>GB5.0.0_KP258724_USA_1997
CCAATCCACACAAACTCAGCCACAATATCACCTAATACAAAATCAGAAACACACCATACAACAGCACAAACCAAAGACAGAACCACCACTCCAACACAGAACAACAAGCCAAGCACAAAACCACGTCCAAAAAATCCACCAAAAAAACCAAAAGATGATTACCATTTTGAAGTGTTCAACTTCGTTCCCTGTAGTATATGTGGCAACAATCAACTCTGCAAATCCATTTGCAAAACAATACCAAGCAATAAACCAAAGAAAAAACCAACCATCAAACCCACAAACAAACCACCCACCAAAACCACAAACAAAAGAGACCCAAAAACACTAGCCAAAACACTGAAAAAA------------GAAACCACCACCAACCCA---------ACAAAAAAACCAACCCCCAAGACCACAGAAAGAGACACC------------------------------------------------------------AGCACCTCACAATCCACTGTGCTCGACACGGCCACATCAGGACACACAATCCAACAGCAATCCCTCCACTCAACCACCCCCGAAAACACACCCAACTCCACACAAACACCCACAGCATCCGAGCCCTCCACATCAAATTCC
>GB5.0.0_KP317923_Kenya_01-03-2012
CCAATCCACACAAACTCAGCCACAATATCACCCAATACAAAATCAGAAACACACCATACAACAGCACAAACCAAAAGCAGAACCACCACTCCAACACAGAACAACAAGCCAAGCACAAAACCACGTCCAAAAAATCCACCAAAAAAACCAAAAGATGATTACCATTTTGAAGTGTTCAACTTCGTTCCCTGCAGCATATGTGGCAACAATCAACTTTGCAAATCCATCTGCAAAACAATACCAAGCAACAAACCAAAGAAAAAACCAACCATCAAACCCACAAACAAACCACCCACCAAAACCACAAACAAAAGAAACCCAAAAACACCAGCCAAACCACCGAAAAAA------------GAAACCACCACCTACCCA---------ACAAAAAAACCAACCCCCAAGACCACAGAAAGATACACC------------------------------------------------------------AGCACTTCACAATCCACTATGCTCGACACAACCACATCAAGACACACAATCCAACAGCAATCCCTCCACTCAACCACCCCCGAGGATGCACCCAACTCCACACAGACACCCACAGCATCCGAGCCCTCCACATCAAATTCC
>GB5.0.0_KU316134_USA_1994
CCAATCCACACAAACTCAACCACAATATCACCCAATACAAAATCAGAAACACACCATACAACAGCACAAACCAAAGGCAGAACCACCACTCCAACACAGAACAACAAGCCAAGCACAAAACCACGTCCAAAAAATCCACCAAAAAAACCAAAAGATGATTACCATTTTGAAGTGTTCAACTTCGTTCCCTGTGGTATATGTGGCAACAATCAACTTTGCAAATCCATCTGCAAAACAATACCAAGCAATAAACCAAAGAAAAAACCAACCATCAAACCCACAAACAAACCACCCACCAAAACCACAAACAAAAGAGACCCAAAAACACTAGCCAAAACACTGAAAAAA------------GAAACCACCACCAACCCA---------ACAAAAAAACCAACCCCCAAGACCACAGAAAGAGACACC------------------------------------------------------------AGCACCTCACAATCCACTGTGCTCGACACAACCACATCAAAACACACAATCCAACAGCAATCCCTCCACTCAACCACCCCCGAAAACACACCCAACTCCACACAAACACCCACAGCATCCGAGCCCTCCACATCAAATTCC
>GB5.0.0_KU316179_USA_1994
CCAATCCACACAAACTCAGCCACAATATCACCCAATACAAAATCAGAAACACACCATACAACAGCACAAACCAAAGGCAGAACCACCACTCCAACACAGAACAACAAGCCAAGCACAAAACCACGTCCAAAAAATCCACCAAAAAAACCAAAAGATGATTACCATTTTGAAGTGTTCAACTTCGTTCCCTGTAGTATATGTGGCAACAATCAACTTTGCAAATCCATCTGCAAAACAATACCAAGCAATAAACCAAAGAAAAAACCAACCATCAAACCCACAAACAAACCACCCACCAAAACCACAAACAAAAGAGACCCAAAAACACTAGCCAAAACGCTGAAAAAA------------GAAACCACCACCAACCCA---------ACAGAAAAACCAACCCCCAAGACCACAGAAGGAGACACC------------------------------------------------------------AGCACCTCACAGTCCACTGTGCTCGACACAACCGCATCGGAGCACACGGTCCAACAGCAATCCCCCCACTCAACCACCCCCGAAAACACACCCAACTCCACACAAACACCCACAGCATCCGAGCCCTCCACATCAAATTCC
>GB5.0.0_MF185754_USA_2002
CCAATCCACACAAACTCAGCCACAATATCACCTAATACAAAATCAAAAACACACCATACAACAGCACAAACCAAAAGCAGAACCACCACTCCAACACAGAACAACAAGCCAAGCACAAAACTACGTCCAAAAAATCCACCAAAAAAACCAAAAGATGATTACCATTTTGAAGTGTTCAACTTCGTTCCCTGTAGTATATGTGGCAACAATCAACTCTGCAAATCCATCTGCAAAACAATACCAAGCAATAAACCAAAGAAAAAACCAACCATCAAACCCACAAACAAACCACCCACCAAAACTACAAACAAAAGAGACCCAAAAACACCAGCCAAAACACTGAAAAAA------------GAAACCACCACCAACCCA---------ACAAAAAAACCAACCCCCAAGACCACAGAAGGAGACACC------------------------------------------------------------AGCACCCCACAATCCACCGTGCTCGACACGGCCACATCGGGACACACAATCCAACAGCAATCCCCCCACTCAACCACCCCCGAAAACACACCCAACTCCACACAAACACCCACAGCATCCGAGCCCTCCACATCAAATTCC
>GB5.0.1_AY751111_Belgium_2003
CCAATCCACACAAACTCAGCCACAATATCACCTAATACAAAATCAGAAACACACCATACAACAGCACAAACCAAAGGCAGAACCACCACTCCAACACAGAACAACAAGCCAAGCACAAAACCACGTCCAAAAAATCCACCAAAAAAACCAAAAGATGATTACCATTTTGAAGTGTTCAACTTCGTTCCCTGTAGTATATGTGGCAACAATCAACTCTGCAAATCCATTTGCAAAACAATACCAAGCAATAAACCAAAGAAAAAACCAACCATAAAACCCACAAACAAACCACCCACCAAAACCACAAACCAAAGAGACCCAAAAACACTAGCCAAAACACTGAAAAAA------------GAAACCACCATCAACCCA---------ACAAAAAAACCAACCCCCAAGACCACAGAAAGAGACACCAGCACCCCACAATCCACTGTGCTCGACACAACCACATCAAAACACACAGAAAGAGACACCAGCACCCCACAATCCACTGTGCTTGACACAACCACATCAAAACACACAATCCAACAGCAATCCCTCCACTCAACCACCCCCGAAAACACACCCAACTCCACACAAACACCCACAGCATCCGAGCCCTCCACATCAAACTCC
>GB5.0.1_DQ227364_Argentina_1999
CCAATCTACACAAACTCAGCCACAATATCACCCAATACAAAATCAGAAACACACCATACAACAGCACAAACCAAAGGCAGAACCACCACTCCAACACAGAACAACAAGCCAAGCACAAAACCACGTCCAAAAAATCCACCAAAAAAACCAAAAGATGATTACCATTTTGAAGTGTTCAACTTCGTTCCCTGTAGTATATGTGGCAACAATCAACTCTGCAAATCCATTTGCAAAACAATACCAAGCAATAAACCAAAGAAAAAACCAACCATAAAACCCACAAACAAACCACCCACCAAAACCACAAACAAAAGAGACCCAAAAACACTAGCCAAAACACTGAAAAAA------------GAAACCACCATCAACCCA---------ACAAAAAAACCAACCCCCAAGACCACAGAAAGAGACACCAGCACCTCACAATCCACTGTGCTCGACACAACCACATCAAAACACACAGAAAGAGACACCAGCACCTCACAATCCACTGTGCTCGACACAACCACATCAAAACACACAATCCAACAGCAATCCCTCCACTCAACCACCCCCGAAAACACACCCAACTCCACACAAACACCCACAGCATCCGAGCCCTCCACATCAAATTCC
>GB5.0.1_JX576761_Netherlands_21-10-2002
CCAATCCACACAAACTCAGCCACAATATCACCTAATACAAAATCAGAAACACACCATACAACAGCACAAACCAAAGGCAGAACCACCACTCCAACACAGAACAACAAGCCAAGCACAAAACCACGTCCAAAAAATCCACCAAAAAAACCAAAAGATGATTACCATTTTGAAGTGTTCAACTTCGTTCCCTGTAGTATATGTGGCAACAATCAACTCTGCAAATCCATTTGCAAAACAATACCAAGCAATAAACCAAAGAAAAAACCAACTATAAAACCCACAAACAAACCACCCACCAAAACCACAAACAAAAGAGACCCAAAAACACTAGCCAAAACACTGAAAAAA------------GAAACCACCATCAACCCA---------ACAAAAAAACCAACCCCCAAGACCACAGAAAGAGACACCAGCACCCCACAATCCACTGTGCTCGACACAACCACATCAAAACACACAGAAAGAGACACCAGCACCTCACAATCCATCGTGCTCGACACAACCACATCAAAACACACAATCCAACAGCAATCCCTATACTCAACCACCCCCGAAAACACACCCAACTCCACACAAACACCCACAGCATCCGAGCCCTCCACATCAAATTCC
>GB5.0.1_JX576762_Netherlands_08-01-2002
CCAATCCACACAAACTCAGCCACAATATCACCTAATACAAAATCAGAAACACACCATACAACAGCACAAACCAAAGGCAGAACCACCACTCCAACACAGAACAACAAGCCAAGCACAAAACCACGTCCAAAAAATCCACCAAAAAAACCAAAAGATGATTACCATTTTGAAGTGTTCAACTTCGTTCCCTGTAGTATATGTGGCAACAATCAACTCTGCAAATCCATTTGCAAAACAATACCAAGCAATAAACCAAAGAAAAAACTAACCATAAAACCCACAAACAAACCACCCACCAAAACCACAAACAAAAGAGACCCAAAAACACCAGCCAAAACACTGAAAAAA------------GAAACCACCATCAACCCA---------ACAAAAAAACCAACCCCCAAGACCACAGAAAGAGACACCAGCACCCCACAATCCACCGTGCTCGACACAACCACATCAAAACACACAGAAAGAGACACCAGCACCTCACAATCCACTGTGCTCAACACAACCACATCAAAACACACAATCCAACAGCAATCCCTCTACTCAACCACCCCCGATAACACACCCAACTCCACACAAACACCCACAGCATCCGAGCCCTCCACATCAAATTCC
>GB5.0.1_KF826829_Mexico_13-12-2005
CCAATCCACACAAACTCAGCCACAATATCACCTAATACAAAATCAGAAACACACCATACAACAGCACAAACCAAAGGCAGAACCACCACTCCAACACAGAACAACAAACCAAGCACAAAACCACGTCCAAAAAATCCACCAAAAAAACCAAAAGATGATTACCATTTTGAAGTGTTCAACTTCGTTCCCTGTAGTATATGTGGCAACAACCAACTCTGCAAATCCATTTGCAAAACAATACCAAGCAATAAACCAAAGAAAAAACCAACCATAAAACCCACAAACAAACCACCCACTAAAACCACAAACAAAAGAGACCCAAAAACACTAGCCAAAACACTGAAAAAA------------GAAACCACCATCAACCCA---------ACAAAAAAACCAACCCCCAAGACCACAGGAAGAGACACCAGTACCCCACAATCCACTGTGCTCGACACAACCACATCAAAACACACAGAAAGAGACACCAGCACCTCACAATCCATTGTGCTAGACACAACCACATCAAAACACACAATCCAACAGCAATCCCTCCACTCAACCACCCCCGAAAACACACCCAACTCCACACAAACACTCACAGCATCCGAGCCCTCCACATCAAATTCC
>GB5.0.1_KJ939919_VietNam_30-07-2009
CCAATCCACACAAACTCAGCCACAATATCACCTAATACAAAATCAGAAACACACCATACAACAGCACAAACCAGAAGCAGAACCACCACTCCAACACAGAACAACAAGCCAAGCACAAAACCACGTCCAAAAAATCCACCAAAAAAACCAAAAGATGATTACCATTTTGAAGTGTTCAACTTCGTTCCCTGTAGTATATGTGGCAACAATCAACTCTGCAAATCCATTTGCAAAACAATACCAAGCAATAAACCAAAGAAAAAACCAACCATAAAACCCACAAGCAAACCACCCACCAAAACCACAAACAAAAGAGACCCAAAAACACCAGCCAAACCACCGAAAAAA------------GAAACCACCATCAACCCA---------ACAAAAAAACCAACCCCTAAGATCACAGAAAGAGACACCAGCACCCCACAATCCACTGTGCTCGACACAACCGCATCAAAACACACAGAAAGAGACACCAGCACCTCACAATTCATTGTGCTCGACACAACCACATCAAAACACACAATCCGACAGCAATCCCTCTACTCAACCACCCTCGAAAACACACCCAACTCCACACAAACACCCACAGCATCCGAGCCCTCCACATCAAATTCC
>GB5.0.1_MF185752_USA_2002
CCAATCTACACAAACTCAGCCACAATATCACCCAATACAAAATCAGAAACACACCATACAACAGCACAAACCAAAGGCAGAACCACCACTCCAGCACAGAACAACAAGCCAAGCACAAAACCACGTCCAAAAAATCCACCAAAAAAACCAAAAGATGATTACCATTTTGAAGTGTTCAACTTCGTTCCCTGTAGTATATGTGGCAACAATCAACTCTGCAAATCCATTTGCAAAACAATACCAAGCAATAAACCAAAGAAAAAACCAACCATAAAACCCACAAACAAACCACCCACCAAAACCACAAACAAAAGAGACCCAAAAACACTAGCCAAAACACTGAAAAAA------------GAAACCACCATCAACCCA---------ACAAAAAAACCAACCCCCAAGACCACAGAAAGAGACACCAGCACCTCACAATCCACTGTGCTCGACACAACCACATCAAAACACACAGAAAGAGACACCAGCACCTCACAATCCACTGTGCTCGACACAACCACATCAAAACACACAATCCAACAGCAATCCCTCCACTCAACCACCCCCGAAAACACACCCAACTCCACACAAACACCCACAGCATCCGAGCCCTCCACATCAAATTCC
>GB5.0.1_MF496543_Taiwan_2001
CCAATCCACACAAACTCAGCCACAATATCACCTAATACAAAATCAGAAACACACCATACAACAGCACAAACCAAAGGCAGAACCACCACTCCAACACAGAACAACAAGCCAAGCACAAAACCACGTCCAAAAAATCCACCAAAAAAACCAAAAGATGATTACCATTTTGAAGTGTTCAACTTCGTTCCCTGTAGTATATGTGGCAACAATCAACTCTGCAAATCCATTTGCAAAACAATACCAAGCAATAAACCAAAGAAAAAACCAACCATAAAACCCACAAACAAACCACCCACCAAAACCACAAACAAAAGAGACCCAAAAACACTAGCCAAAACACTGAAAAAA------------GAAACCACCATCAACCCA---------ACAAAAAAACCAACCCCCAAGACCACAGAAAGAGACACCAGCACCCCACAATCCACTGTGCTCGACACAACCACATCAAAACACACAGAAAGAGACACCAGCACCCCACAATCCACTGTGCTCGACACAACCACATCAAAACACACAATCCAACAGCAATCCCTCCACTCAACCACCCCCGAAAACACACCCAACTCCACACAAACACCCACAGCATCCGAGCCCTCCACATCAAACTCC
>GB5.0.2_HQ731688_Scotland_2006
CCAATCCACACAAACTCAGCCACAATATCACCTAATACAAAATCAGAAACACACCATACAACAGCACAAACCAAAGGCAGAACCTCTACTCCAACACAGAACAACAAGCCAAGCACAAAACCACATCCAAAAAATCCACCAAAAAAA------GATGATTACCATTTTGAAGTGTTCAACTTCGTTCCCTGTAGTATATGTGGCAACAATCAACTCTGCAAATCCATTTGCAAAACAATACCAAGCAATAAACCAAAGAAAAAACCAACCACAAAACCCACAAACAAACAACCCACCAAAACCACAAACAAAAGAGACCCAAAAACACTAGCCAAAACACCGAAAAAA------------GAAACCACCATTAACCCA---------ACAAAAAAACCAACCCCCAAGACCACAGAAAGAGACACCAGCACCCCACAATCCACTGTGCTCGACACAACCACATCAAAACACACAGAAAGAGACACCAGCACCTCACAATCCATTGTGCTCGACACAACCACATCAAAACACACAATCCAACAGCAATCCCTCTACTCAACCACCCCCGAAAACACACCCAACTCCACACAAACACCCACAGCATCCGAGCCCTCCACATCAAATTCC
>GB5.0.2_JX576742_Netherlands_20-12-2009
TCAATCCACACAAATTCAGCCACAATATCACCTAATACAAAATCAGAAACACACCATACAACAGCACAAACCAAAGGCAGAACCTCTACTCCAACACAGAACAACAAGCCAAGCACAAAACCACGTCCAAAAAATCCACCAAAAAAA------GATGATTACCATTTTGAAGTGTTCAACTTCGTTCCCTGTAGTATATGTGGCAGCAATCAACTCTGCAAATCCATTTGCAAAACAATACCAAGCAATAAACCAAAGAAAAAACCAACCATAAAACCAACAAACAAACCACCCACCAAAACCACAAACAAAAGAGACCCAAAAACACCAGCCAAAACACCGAAAAAA------------GAACCCACCATTAACCCA---------ACAAAAAAACCAACCCCCAAGACCACAGAAAGAGACACCAGCACCCCACAATCCACTGTGCTCGACACAACCACATCAAAACACACAGAAAGAGACACCAGCACCTTACAATCTATTGTGCTCGACACAACCACATCAAAACATACAATCCAACAGCAATCCCTCTACTCAACCACCCCCGGAAACACACCCAACTCCACACAAACACCCACAGCATCCGAGCCCTCCACATTAAATTCC
>GB5.0.2_KC297492_China_2009
CCAATCCACACAAACTCAGCCACAATATCACCTAATACAAAATCAGAAACACACCATACAACAGCACAAACTAAAGGCAGAACCTCTATTCCAACACAGAACAACAAGCCAAGCACAAAACCACGTCCAAAAAATCCACCAAAAAAA------GATGATTACCATTTTGAAGTGTTCAACTTCGTTCCCTGTAGTATATGTGGCAACAATCAACTCTGCAAATCCATTTGCAAAACAATACCAAGCAATAAACCAAAGAAAAAACCAACCACAAAACCCACAAACAAACCACCCACCAAAACTACAAACAAAAGAGACCCAAAAACACTAGCCAAAACACCGAAAAAA------------GAAACCACCATTAACCCA---------ACAAAAAAACCAACCCCCAAGACCACAGAAAGAGACACCAGCACCCCACAATCCACTGTGCTCGACACAACCACATCAAAACACACAGAAAGAGACACCAGCACCTCACAATCCATTGTGCTCGACACAACCACATCAAAACACACAATCCAACAGCAATCCCTCTACTCAACCACCCCCGAAAACACACCCAACTCCACACAAACACCCACAGCATCCGAGCCCTCCACATCAAATTCC
>GB5.0.2_KF826843_Mexico_07-09-2008
CCAATCCACACAAATTCAGCCACAATATCACCTAATACAAAATCAGAAACACACCATACAACAGCACAAACCAAAGGCAGAACCTCTACTCCAACACAGAACAACAAGCCAAGCACAAAACCACGTCCAAAAAATCCACCAAAAAAA------GATGATTACCATTTTGAAGTGTTCAACTTCGTTCCCTGTAGTATATGTGGCAGCAATCAACTCTGCAAATCCATTTGCAAAACAATACCAAGCAATAAACCAAAGAAAAAACCAACCATAAAACCAACAAACAAACCACCCACCAAAACCACAAACAAAAGAGACCCAAAAACACCAGCCAAAACACCGAAAAAA------------GAACCCACCATTAACCCA---------ACAAAAAAACCAACCCCCAAGACCACAGAAAGAGACACCAGCACCCCACAATCCACTGTGCTCGACACAACCACATCAAAACACACAGAAAGAGACACCAGCACCTTACAATCTATTGTGCTCGACACAACCACATCAAAACATACAATCCAACAGCAATCCCTCTACTCAACCACCCCCGGAAACACACCCAAATCCACACAAACACCCACAGCATCCGAGCCCTCCACATCAAATTCT
>GB5.0.2_KF826845_Argentina_10-06-2008
CCAATCCACACAAATTCAGCCACAATATCACCTAATACAAAATCAGAAACACACCATACAACAGCACAAACCAAAGGCAGAACCTCTACTCCAACACAGAACAACAAGCCAAGCACAAAACCACGTCCAAAAAATCCACCAAAAAAA------GATGATTACCATTTTGAAGTGTTCAACTTCGTTCCCTGTAGTATATGTGGCAACAATCAACTCTGCAAATCCATTTGCAAAACAATACCAAGCAATAAACCAAAGAAAAAACCAACCATAAAACCAACAAACAAACCACCCACCAAAACCACAAACAAAAGAGACCCAAAAACACTAGCCAAAACACCGAAAAAA------------GAAACCACCATTAACCCA---------ACAAAAAAACCAACCCCCAAGACCACAGAAAGAGACACCAGCACCCCACAATCCACTGTGCTCGACACAACCACATCAAAACACACGGAAGGAGACACCAGCACCTCACAATCCATTGTGCTCGACACAGCCACATCGGAACACACGGTCCAACAGCAATCCCTCCACTCAACCACCCCCGGAAACACACCCAACTCCACACAAACACCCACAGCATCCGAGCCCTCCACATCAAATTCC
>GB5.0.2_KJ627302_Peru_12-04-2008
CCAATCCACACAAACTCAGCCACAATATCACCTAATACAAAATCAGAAACATACCATACAACAGCACAAACCAAAGGCAGAACCTCTACTCCAACACAGAACAACAAGCCAAGCACAAAACCACGTCCAAAAAATCCACCAAAAAAA------GATGATTACCATTTTGAAGTGTTCAACTTCGTTCCCTGTAGTATATGTGGCAACAATCAACTCTGCAAATCCATTTGCAAAACAATACCAAGCAATAAACCAAAGAAAAAACCAACCATAAAACCCACAAACAAACCACCCACCAAAACCACAAACAAAAGAGACCCAAAAACACTAGCCAAAACACCGAAAAAA------------GAAACCACCATTAACCCA---------ACAAAAAAACCAACCCCCAAGACCACAGAAAGAGACACCAGCACCCCACAATCCACTGTGCTTGACACAACCACATCAAAACACACAGATAGAGACACCAGCACCTCACCATCCATTGCGCTCGACACAACCACATCAAAACACACAATCCAACAGCAATCCCTCTACCCAACCACCCCCGAAAACACACCCAACTCCACACAAACACCCACAGCATCCGAGCCCTCCACATCAAATTCC
>GB5.0.2_KJ939926_VietNam_05-05-2010
CCAATCCACACAAATTCAGCCACAATATCACCTAATACAAAATCAGAAACACACCATACAACAGCACAAACCAAAGGCAGAACCTCTACTCCAACACAGAACAACAAACCAAGCACAAAACCACGTCCAAAAAATCCACCAAAAAAAAAAAAAGATGATTACCATTTTGAAGTGTTCAACTTCGTTCCCTGTAGTATATGTGGCAACAATCAACTCTGCAAATCCATTTGCAAAACAATACCAAGCAATAAACCAAAGAAAAAACCAACCACAAAACCAACAAACAAAACACCCACCAAAACCACAAACAGGAGAGACCCAAAAACACTAGCTAAAACACCGAAAAAA------------GATACCACCATTAACCCA---------ACAAAAAAACCAACCCCCAAGATCACAGAAAGAGACACCAACACCCCACAATCCACTGTGCTCGACACAACCACATCAAAACACACAGAAAGAGACACCAGCACCTCACAATCTATTGTGCTCGACACAACCACATCAAAACACACAATCCAACAGCAATCCCTCCACTCAACCACCCCCGGAAACACACCCAACTCCACACAGACACCCACAGCATCCGAGCCCTCCACATCAAATTCC
>GB5.0.2_KP862288_Kenya_07-01-2008
TCAATCCACACAAACTCAGCCACAATATCGCCTAATACAAAATCAGAAACACACCATACAACAGCACAAACCAAAGGCAGAACCTCTACTCCAACACAGAACAACAAGCCAAGCACAAAACCACGTCCAAAAAATCCACCAAAAAAA------GATGATTACCATTTTGAAGTGTTCAACTTCGTTCCCTGTAGTATATGTGGCAACAATCAACTCTGCAAATCCATTTGCAAAACAATACCAAGCAATAAACCAAAGAAAAAACCAACCACAATACCCACAAACAAACCACCCACCAAAACCACAAACAAAAGAGACCCAAAAACACCAGCCAAAACACCGAAAAAA------------GAAACCACCATTAACCCA---------ACAAAAAAACCAACCCCCAAGACCACAGAAAGAGACACCAGCACCCCACAATCCACTGTGCTCGACACAACCACATCAAAACACACAGAAAGAGACACTAGCACCTCACAATCCATTGTGCTCGACACAACCACATCAAAACACACAATCCAACAGCAATCCCTCCACTCAACCACCCCCGAAAACACACCCAACTCCACAAAAACACCCACAGCGTCCGAGCCCTCCACATCAAATTCC
>GB5.0.2_KU950484_USA_09-12-2013
CCAATCCACACAAATTCAGCCACAATATCACCTAATACAAAATCAGAAACACACCATACAACAGCACAAACCAAAGGCAGAACCTCTACCCCAACACAGAACAACAAACCAAGCACAAAACCACGTCCAAAAAATCCACCAAAAAAA------GATGATTACCATTTTGAAGTGTTCAACTTCGTTCCCTGTAGTATATGTGGCAACAATCAACTCTGCAAATCCATTTGCAAAACAATACCAAGCAATAAACCAAAGAAAAAACCAACCATAAAACCAACAAACAAAACACCCACCAAAACCACAAACAAAAGAGACCCAAAAACACCAGCTAAAACACCGAAAAAA------------GACACCACCACCAACCCA---------ACAAAAAAACCAACCCCCAAAACCACAGAAAGAGACACCAGCACCCCACAATCCACTGTGCTCGACACAACCACATCAAAACACACAGAAAGAGACACCAGCACCTCACAATCTATTGTGCTCGACACAACCACATCAAAACACACAATCCAACAGCAATCCCTCCACTCAACCACCCCCGGAAACACACCCAACTCCACACAGACACCCACAGCATCCGAGCCCTCCACATCAAATTCC
>GB5.0.2_KU950619_USA_27-08-2012
CCAATCCACACAAATTCAGCCACAATATCACCTAATACAAAATCAGAAACACACCATACAACAGCACAAACCAAAGGCAGAACCTCTACTCCAACACAGAACAACAAACCAAGCACAAAACCACGTCCAAAAAATCCACCAAAAAAA------GATGATTACCATTTTGAAGTGTTCAACTTCGTTCCCTGTAGTATATGTGGCAACAATCAACTCTGCAAATCCATTTGCAAAACAATACCAAGCAATAAACCAAAGAAAAAACCAACCGTAAAACCAACAAACAAAACACCCACCAAAACCACAAACAAAAGAGACCCAAAAACACCAGCCAAAACACCGAAAAAA------------GACACCACCACCGACCCA---------ACAAAAAAACCAACCCCCAAGACTACAGAAAGAGACACCAGCACCCCACAATCCACTGTGCTCGACACAACCACATCAAAACACACAGAAAGAGACACCAGCACCTCACAATCTATTGTGCTCGACACAACCACATCAAAACACACAATCCAACAGCAATCCCTCCACTCAACCACCCCCGGAAACACACCAAACTCCACACAGACACCCACAGCATCCGAGCCCTCCACATCAAATTCC
>GB5.0.2_KX655669_Jordan_27-06-2010
CCAATCCACACAAATTCAGCCACAATATCACCCAATACAAAATCAGAAACACACCATACAACAGCACAAACCAAAGGCAGAACCTCCACTCCAACACAGAGCAACAAGCCAAGCACAAAACCACGTCCAAAAAATCCACCAAAAAAA------GATGATTACCATTTTGAAGTGTTCAACTTCGTTCCCTGTAGTATATGTGGCAACAATCAACTCTGCAAATCCATTTGCAAAACAATACCAAGCAATAAACCAAAGAAAAAACCAACCATAAAACCAACAAACAAACCACCCACCAAAACCACAAACAAAAGAGACCCAAAAACACTAGCTAAAACACCGAAAAAA------------GAAACCACCATTAACCCA---------ACAAAAAAACCAACCCCCAAGACCACAGAAAGAGACACCAGCACCCCACAATCCACTGTGCTCGACACAACCACATCAAAACACACAGAGAGAGACACCAGCACTTCACAATCCATTGTGCTCGACACAACCACATCAAAACATACAATCCAACAGCAATCCCTCTACTCAACCACCCCCGGAAACACACACAACTCCACACAAACACCCACAGCGTCCGAGCCCTCCACATCAAATTCC
>GB5.0.2_KX765943_NewZealand_24-08-2013
CCAATCCACACAAATTCAGCCACAATATCACCTAATACAAAATCAGAAACACACCATACAATAGCACAAACCAAAGGCAGAACCTCTACTCCAACACAGAACAACAAACCAAGCACAAAACCACGTCCAAAAAATCCACCAAAAAAA------GATGATTACCATTTTGAAGTGTTCAACTTCGTTCCCTGTAGTATATGTGGCAACAATCAACTCTGCAAATCCATTTGCAAAACAATACCAAGCAATAAACCAAAGAAAAAACCAACCATAAAACCAACAAACAAAACACCCACCAAAACCACAAACAAAAGAGACCCAAAAACACCAGCTAAAACACCGAAAAAA------------GACACCACCACCAACCCA---------ACAAAAAAACCAACCCCCAAAACCACAGAAAGAGACACCAGCACCCCACAATCCACTGTGCTCGACACGACCACATCAAAACACACAGAAAGAGACACCAGCACCTCACAATCCACTGTGCTCGACACAACCACATCAAAACACACAATCCAACAGCAATCCCTCCACTCAACCACCCCCGGAAACACACCCAACTCCACACAGACACCCACAGCATCCGAGCCCTCCACATCAAATTCC
>GB5.0.2_KY249662_England_19-11-2013
CCAATCCACACAAATTCGGCCACAATATCACCCAATACAAAATCAGAAACACACCATACAATAGCACAAACCAAAGGCAGAACCTCCACTCCAACACAGAACAACAAGCCAAGCACAAAACCACGTCCAAAAAATCCACCAAAAAAA------GATGATTACCATTTTGAAGTGTTCAACTTTGTTCCCTGTAGTATATGTGGCAACAATCAACTCTGCAAATCCATTTGCAAAACAATACCAAGCAATAAACCAAAGAAAAAACCAACCATAAAACCCACAAACAAACCACCCACCAAAACCACAAACAAAAGAGACCCAAAAACACTAGCCAAAACACCGAAAAAA------------GAAACCACCATTAACCCA---------GCAAAAAAACCAACCCCCAAGACCACAGAAAGAGACACCAGCACCCCACAATCCACTATACTCAACACAACCACATCAAAACACACAGAAAGAGACACCAGCACCCCACAATCCACTGTGCTCGACACAACCACATCAAAACATACAATCCAACAGCAATCCCTCTACTTAACCACCCCCGGAAACACACCCAACTCCACACAAACACCCACAGCATCCGAGCCCTCCACATCAAATTCC
>GB5.0.3_JF704224_SouthAfrica_2007
CCAATCCATACAAACTCAGCCACAATATCACCTAATACAAAATCAGAAACACACCATACAACAGCACAAACCAAAGGCAGAACCTCTACTCCAACACAGAACAACAAGCCAAGCACAAAACCACGTCCAAAAAATCCACCAAAAAAA------GATGATTACCATTTTGAAGTGTTCAACTTTGTTCCCTGTAGTATATGTGGCAACAATCAACTCTGCAAATCCATTTGCAAAACAATACCAAGCAATAAACCAAAGAAAAAACCAACCATAAAACCCACAAACAAACCACCCACCAAAACCACAAACAAAAGAGACCCAAAAACACTAGCCAAAACACCGAAAAAA------------GAAACCACCATTAACCCA---------ACAAAAAAACCAACCCCCAAGACCACAGAAAGAGACACCAGCACCCCACAATCCACTGTGCTCGACACAACCACATCAAAACACACAGAAAGAGACACCAGCACCTCACAATCCATTGCGCTTGACACAACCACATCAAAACACACAATCCAACAGCAATCCCTCTACTCAACCACCCCCGAAAACACACCCAACTCCACACAAACACCCACAGCATCCGAGCCTTCCACATCAAATTCC
>GB5.0.3_JN032117_USA_2006
CCAATCCACACAAACTCAGCCACAATATCACCCAATACAAAATCAGAAACACACCATACAACAGCACAAACCAAAGGCAGAACCTCCACTCCAACACAGAACAACAAGCCAAGCACAAAACCACGTCCAAAAAATCCACCAAAAAAA------GATGATTACCATTTTGAAGTGTTCAACTTCGTTCCCTGTAGTATATGTGGCAACAATCAACTCTGCAAATCCATTTGCAAAACAATACCAAGCAATAAACCAAAGAAAAAACCAACCATAAAACCCACAAACAAACCACCCACCAAAACCACAAACAAAAGAGACCCCAAAACACTAGCCAAAACACCGGAAAAA------------GAAACCACCATTAACCCA---------ACAAAAAAACCAACCCCTAAGACCACAGAAAGAGACACCAGCACCCCACAATCCACTGTGCTCGACACAACCACATCAAAACATACAGAAAGAGACACCAGCACCTCACAATCCATTGCGCTTGACACAACCACATCAAAACACACAATCCAACAGCAATCCCTCTACTCAACCACCCCCGAAAACACACCCAACTCCACACAAACACCCACAGCATCCGAGCCCTCCACATCAAATTCC
>GB5.0.3_JX576744_Netherlands_22-12-2008
CCAATCCACACAAACTCAGCCACAATATCACCTAATACAAAATCAGAAACACACCATACAACAGCACAAACCAAAGGCAGAACCTCTACTCCAACACAGAACAACAAGCCAAGCACAAAACCACGTCCAAAAAATCCACCAAAAAAA------GATGATTACCATTTTGAAGTGTTCAACTTCGTTCCCTGTAGTATATGTGGCAACAATCAACTCTGCAAATCCATTTGCAAAACAATACCAAGCAATAAACCAAAGAAAAAACCAACCATAAAACCCACAAACAAACCACCCACCAAAACCACAAACAAAAGAGACCCTAAAACACTAGCCAAAACACCGAAAAAA------------GAAACCACCATTAACCCA---------ACAAAAAAACCAACCCCCAAGACCACAGAAAGAGACACCAGCACCCCACAATCCACTGTGCTCGACACAACCACATCAAAACACACAGAAAGAGACACCAGAACCTCACAATCCATTGTGCTTGACACAACCACATCAAAACACACAATCCAACAGCAATCCCTCTACTCAACCACCCCCGAAAACACACCCAACTCCACACAAACACCCACAGCATCCGAGCCCTCCACATCAAATTCC
>GB5.0.3_JX976394_Cuba_13-01-2009
CCAATCCACACAAACTCAGCCACAATATCACCTAATACAAAATCAGAAACACACCATACAACAGCACAAACCAAAGGCAGAACCTCTACTCCAACACAGAACAACAAGCCAAGCACAAAACCACGTCCAAAAAATCCACCAAAAAAA------GATGATTACCATTTTGAAGTGTTCAACTTCGTTCCCTGTAGTATATGTGGCAACAATCAACTCTGCAAATCCATTTGCAAAACAATACCAAGCAATAAACCAAAGAAAAAACCAACCATAAAACCCACAAACAAACCACCCACCAAAACCACAAACAAAAGAGACCCTAAAACACTAGCCAAAACACCGAAAAAA------------GAAACCACCATTAACCCA---------ACAAAAAAACCAACCCCCAAGACCACAGAAAGAGACACCAGCACCCCACAATCCACTGTGCTCGACACAACCACATCAAAACACACAGAAAGAGACACCAGCACCTCACAATCCATTGTGCTTGACACAACCACATCAAAACACACAATCCAACAGCAATCCCTCTACTCAACCACCCCCGAAAACACACCCAACTCCACACAAACACCCACAGCATCCGAGCCCTCCACATCAAATTCC
>GB5.0.3_KC476971_SouthAfrica_2009
CCAATCCACACAAACTCAGCCACAACATCATCCAATACAAAATCAGAAACACACCATACAACAGCACAAACCAAAGGCAGAACCTCTACTCCAACACAGAACAACAAGCCAAGCACAAAACCACGTCCAAAAAATCCACCAAAAAAA------GATGATTACCATTTTGAAGTGTTCAACTTCGTTCCCTGTAGTATATGTGGCAACAATCAACTCTGCAAATCCATTTGCAAAACAATACCTAGCAATAAACCAAAGAAAAAACCAACCATAAAACCCACAAACAAACCACCCACCAAAACCACAAACAAAAGAGACCCAAAAACACTAGCCAAAACACCGAAAAAA------------GAAACCACCATTAACCCA---------ACAAAAAAACCAACCTCCAAGACCACAGAAAGAGACACCAGCACCCCACAATCCACTGTGCTCGACACAACCACATCAAAACACACAGAAAGAGACACCAGCACCTCACAATCCATTGCGCTTGACACAACCACATCAAAACACACAATCCAACAGCAATCCCTCCACTCAACCACCCCCGAAAACACACCCAACTCCACACAAACACCCACAGCATCCGAGCCCTCCACATCAAATTCC
>GB5.0.3_KF246627_India_03-02-2010
CCAATCCACACAAACTCAGCCACAATATCACCCAATACAAAATCAGAAACACACCATACAACAGCACAAACCAAAGGCAGAACCTCCACTCCAACACAGAACAACAAGCCAAGCACAAAACCACGTCCAAAAAATCCACCAAAAAAA------GATGATTACCATTTTGAAGTGTTCAACTTCGTTCCCTGTAGTATATGTGGCAACAATCAACTCTGCAAATCCATCTGCAAAACAATACCAAGCAATAAACCAAAGAAAAAACCAACCATAAAACCCACAAACAAACCACCCACCAAAACCACAAACAAAAGAGACCCCAAAACACCAGCCAAAACACCGAAAAAA------------GAAACCACCATTAACCCA---------ACAAAAAAACCAACCCCCAAGACCACAGAAAGAGACACCAGCACCCCACAATCCACTGTGCTCGACACAACCACATCAAAACACACAGGAAGAGACACCAGCACCTCACAATCCATTGCGCTTGACACAACCACATCAAAACACACAATCCAACAGCAATCCCTCTACTCAACCACCCCCGAAAACACACCCAACTCCACACAAACACCCACAGCATCCGAGCCCTCCACATCAAATTCC
>GB5.0.3_KF826839_Argentina_25-07-2006
CCAATCCACACAAACTCAGCCACAATATCACCTAATACAAAATCAGAAACACACCATACAACAGCACAAACCAAAGGCAGAACCTCTACTCCAACACAGAACAACAAGCCAAGCACAAAACCACGTCCAAAAAATCCACCAAAAAAA------GATGATTACCATTTTGAAGTGTTCAACTTTGTTCCCTGTAGTATATGTGGCAACAATCAACTCTGCAAATCCATCTGCAAAACAATACCAAGCAATAAACCAAAGAAAAAACCAACCACAAAACCCACAAACAAACCACCCACCAAAACCACAAACAAAAGAGACTCAAAAACACTAGCCAAAACACCGAAAAAA------------GAAACCACCATTAACCCA---------ACAAAAAAACCAACCCCCAAGACCACAGAAAGAGACACCAGCACCCCACAATCCACTGTGCTCGACACAACCACATCAAAACACACAGAAAGAGACACCAGCACCTCACAATCCATTGCGCTTGACACAACCACATCAAAACACACAATCCAACAGCAATCCCTCTACCCAACCACCCCCGAAAACACACCCAACTCCACACAAACACCCACAGCATCCGAGCCCTCCACATCAAATTCC
>GB5.0.3_KM402680_Spain_12-01-2014
TCAATCCACACAAACTCAGCCACAATATCACCTAATACAAAATCAGAGACACACCATACAACAGCACAAACCAAGGGCAGAGCCTCTACTCCAACACAGAACAACAAGCTAAGCACAAAACCACGTCCAAAAAATCCACCAAAAAAA------GATGATTACCATTTTGAAGTGTTCAACTTCGTTCCCTGTAGTATATGTGGCAACAATCAACTCTGCAAATCCATTTGCAAAACAATACCAAGCAATAAACCAAAGAAAAAACCAGCCATAAAACCCACAAACAAACCACCCACCAAAACCACAAACAAAAGAGACCCTAAAACACTAGCCAAAACACCGAAAAAA------------GAAACCACCATTAACCCA---------ACAAAAAAACCAACCCCCAAGACCACAGAAAGAGACACCAGCACCCCACAATCCACTGTGCTCGACACAACCACATCAAAACACACAGAAAGAGACACCAGCACCTCACAATCCACCGTGCTTGACACAACCACATCAAAACACACAATCCAACAGCAATCCCTCTACTCAACCACCCCCGAAAACACACCCAACTCCACACAAACACCCACAGCATCCGAGCCCTCCACATCAAATTCC
>GB5.0.3_KM402697_Spain_10-12-2013
TCAATCCACACAAACTCAGCCACAATATCACCTAATACAAAATCAGAGACACACCATACAACAGCACAAACCAAGGGCAGAGCCTCTACTCCAACACAGAACAACAAGCTAAGCACAAAACCACGTCCAAAAAATCCACCAAAAAAA------GATGATTACCATTTTGAAGTGTTCAACTTCGTTCCCTGTAGTATATGTGGCAACAATCAACTCTGCAAATCCATTTGCAAAACAATACCAAGCAATAAACCAAAGAAAAAACCAACCATAAAACCCACAAACAAACCACCCACCAAAACCGCAAACAAAAGAGACCCTAAAACACTAGCCAAAACACCGAAAAAA------------GAAACCACCATTAACCCA---------ACAAAAAAACCAACCCCCAAGACCACAGAAAGAGACACCAGCACCCCACAATCCACTGTGCTCGACACAACCACATCAAAACACACAGAAAGAGACACCAGCACCTCACAATCCACCGTGCTTGACACAACCACATCAAAACACACAATCCAACAGCAATCCCTCTACTCAACCACCCCCGAAAACACACCCAACTCCACACAAACACCCACAGCATCCGAGCCCTCCACATCAAATTCC
>GB5.0.3_KP862497_Kenya_14-03-2012
CCAATCCACACAAACTCAGCCACAATATCACCTAATACAAAATCAGAAACACACCATACAACAGAACAAACCAAAGGCAGAACCTCCACTCCAACACAGAACAACAAGCCAAGCACAAAACCACGTCCAAAAAATCCACCAAAAAAA------GATGATTACCATTTTGAAGTGTTCAACTTCGTTCCCTGTAGTATATGTGGCAACAACCAACTCTGCAAATCCATTTGCAAAACAATACCAAGCAATAAACCAAAGAAAAAACCAACCATAAAACCCACAAACAAACCACCCACCAAAACCACAAACAAAAGAGACCCAAAAACACCTGCCAAACCACCGAAAAAA------------GAAACCACCATTAACCCA---------ACTAAAAAACCAACCCCCAAGACCACAGAAAGAGACACCAGCACCCCACAATCCACTGTGCTCGACACAACCACATCAAAACACACAGAAAGAGATGCCAGCACCTCGCAATCCATTGCGCTTGACACAACCACATCAAAACACACAATCCAACAGCAATCCCTCTACTCAACCACCCCCAAAAACACACCCAACTCCACACAAACATCTACAGCATCTGAGCCCTCCACATCAAATTCC
>GB5.0.3_KU950458_USA_16-12-2013
TCAATCCACACAAACTCAGCCACAATATCACCTAATACAAAATCAGAGACACACCATACAACAGCACAAACCAAGGGCAGAGCCTCTACTCCAACACAGAACAACAAGCCAAGCACAAAACCACGTCCAAAAAATCCACCAAAAAAA------GATGATTACCGTTTTGAAGTGTTCAACTTCGTTCCCTGTAGTATATGTGGCAACAATCAACTCTGCAAATCCATTTGCAAAACAATACCAAGCAATAAACCAAAGAAAAAACCAACCATAAAACCCACAAACAAACCACCCACCAAAACCACAAACAAAAGAGACCCTAAAACACTAGCCAAAACACCGAAAAAA------------GAAACCACCATTAACCCA---------ACAAAAAAACTAACCCCCAAGACCACAGAAAGAGACACCAGCACCCCACAATCCACTGTGCTCGACACAACCACATCAAAACACACAGAAAGAGACACCAGCACCTCACAATCCATTGTGCTTGATACAACCACATCAAAACACACAATCCAACAGCAATCCCTCTACTCAACCACCCCCGAAAACACACCCAACTCCACACAAACACCCACAGCATCCGAGCCCTCCACATCAAATTCC
>GB5.0.3_MG431252_Brazil_31-03-2010
CCAATCCACACAAACTCAGCCACAATATCACCTAATACAAAATCAGAAACACACTATACAACAGCACAAACCAAAGGCAGAACCTCTACTCCAACACAGAACAACAAGCCAAGCACAAAACCACGTCCAAAAAATCCACCAAAAAAA------GATGATTACCATTTTGAAGTGTTCAACTTCGTTCCCTGTAGTATATGTGGCAACAATCAACTCTGCAAATCCATTTGCAAAACAATACCAAGCAACAAACCAAAGAAAAAACCAACCACAAAACCCACAAACAAACCACCCACCAAAACCACAAACAAAAGAGACCCAAAAACACTAGCCAAAACACCGAAAAAA------------GAAACCACCACCAACCCA---------ACAAAAAAACCAACCCCCAAGACCACAGAAAGAGACACCAGCACCCCACAATCCACTGTGCTCGACACAACCACATCAAAACACACAGAAAGAGACACCAGCACCTCACAATCTATTGCGCTTGACACAACCACATCAAAACACACAATCCAACAGCAATCCCTCTACTCAACAACCCCCGAAAACACACCCAACTCCACACAAACACCCACAGCATCCGAGCTCTCCACATCAAATTCC
>GB5.0.4a_KJ939929_VietNam_07-07-2010
CCAATCCACACAAACTCAGCCACAATATCACCTAATACAAAATCAGAAACACACCATACAACAGCACAAACCAAAGGCAGAACCTCTACTCCAACACAGAACAACAAGCCAAGCACAAAACCACGTCCAAAAAATCCACCAAAAAAAAAAAAAGATGATTACCATTTTGAAGTGTTCAACTTCGTTCCCTGTAGTATATGTGGCAACAATCAACTCTGCAGATCCATTTGCAAAACAATACCAAGCAATAAACCAAAGAAAAAACCAACCACAAAACCCACAAACAAACCACCCACCAAAACCACAAACAAAAGAGACCCCAAAACACTAGCCAAAACACCGAAAAAA------------GAAACCACCATTAACCCA---------ACAAAAAAACCAACCCCCAAGACCACAGAAAGAGACACCAGCACCCCACAATCCACTGTGCTCGACACAACCACATCAAAACACACAGAAAGAGACACCAGCACCTCACAATCCCTTGCGCTTGACACAACCACATCAAAACACACAACCCAACAGCAATCTCTCTACTCAACCACCCCCGAAAACACACCCAACTCCACACAAACACCCACAGCATCCGAGCCCTCCACATCAAATTCC
>GB5.0.4a_KJ939932_VietNam_11-08-2010
CCAATCCACACAAACTCAGCCACAATATCACCTAATACAAAATCAGAAACACACCATACAACAGCACAAACCAAAGGCAGAACCTCTACTCCAACACAGAACAACAAGCCAAGCACAAAACCACGTCCAAAAAATCCACCAAAAAAAAAAAAAGATGATTACCATTTTGAAGTGTTCAACTTCGTTCCCTGTAGTATATGTGGCAACAATCAACTCTGCAAATCCATTTGCAAAACAATACCAGGCAATAAACCAAAGAAAAAACCAACTACAAAACCCACAAACAAACCACCTACCAAAACCACAAACAAAAGAGACCCTAAAACACTAGCCAAAACACCGAAAAAA------------GAAACCACCATTAACCCA---------ACAAAAAAACCAACCCCCAAGACCACAGAAAGAGACACCAGCACCCCACAATCCACTGTGCTCGACACAACCACATCAAAACACACAGAAAGAGACACCAGCACCTCACAATCCATTGCACTTGACACAACCACATCAAAACACACAACCCAACAGCAATCTCTCTACTCAACCACCCCCGAAAACACACCCAACTCCACACAAACACCCACAGCATCCGAGCCATCCACATCAAATTCT
>GB5.0.4a_KM402687_Spain_21-11-2013
CCAATCCACACAAACTCAGTCACAACATCACCCAATACAAAATCAGAAACACACCATACAACAGCACAAACCAAAGGCAGAACCTCCACTCCAACACAGAACAACAAGCCAAGCACAAAACCACGTCCAAAAAATCCACCAAAAAAA------GATGATTACCATTTTGAAGTGTTCAACTTCGTTCCCTGTAGTATATGTGGCAACAATCAACTCTGCAAATCCATTTGCAAAACAATACCAAGCAATAAACCGAAGAAAAAACCAACTACAAAACCCACAAACAAACCACCTACCAAAACCACAAACAAAAGAGACCCCAAAACACTAGCCAAAACACCGAAAAAA------------GAAACCACCATTAACCCA---------ACAAAAAAACCAACCCCCAAGACCACAGAAAGAGACACCAGCACCCCACAATTCACTGTGCTCGACACAACCACATCAAAACACACAGAAAGAGACACCAGCACCTCACAATCCATTGCGCTTGACACAACCACATCAAAACACACAACCCAACAGCAATCTCTCTACTCAACCACCCCCGAAAACACACCCAACTCCACACAAACACCCACAGCATCCGAGCCCTCCACATCAAATTCC
>GB5.0.4a_KU950467_USA_15-01-2014
CCAATCCACACAAACTCAGCCACAATATCACCTAATACAAAATCAGAAACACACCATACAACAGCACAAACTAAAGGCAGAACCTCTACTCCAACACAGAACAACAAGCCAAGCACAAAATCACGTCCAAAAAATCCACCAAAAAAA------GATGATTACCATTTTGAAGTGTTCAACTTTGTTCCCTGTAGTATATGTGGCAACAATCAACTCTGCAAATCCATTTGCAAAACAATACCAAGCAATAAACCAAAGAAAAAACCAACCACAAAACCCACAAACAAACCACCTACCAAAACCACAAACAAAAGAGACCCCAAAACACTAGCCAAAACACCGAAAAAA------------GAAAACACCATTAACCCA---------ACAAAAAAACCAACCCCCAAGACCACAGAAAGAGACACCAGCACCCCACAATCCACTGTGCTCGACACAACCACATCAAAACACACAGAAAGAGACACCAGCACCTCACAATCCATTGCGCTTGACACAACCACATCAAAACACACAACCCAACAGCAATCTCTCTACTCAACCACCCCCGAAAACACACCCAACTCCACACAAACACCCACAGCATCCGAGCCCTCCACATCAAACTCC
>GB5.0.4a_KX655648_Jordan_15-01-2013
CCAATCCACACAAACTCAGCCACAATATCACCTAATACAAAATCAGAAACACACCATACAACAGCACAAACCAAAGGCAGAACCTCTACTCCAACACAGAACAACAAGCCAAGCACAAAACCACGTCCAAAAAGTCCACCAAAAAAA------GATGATTACCATTTTGAAGTGTTCAACTTCGTTCCCTGTAGTATATGTGGCAACAATCAACTCTGCAAATCCATTTGCAAAACAATACCAAGCAATAAACCAAAGAAAAAACCAACTACAAAACCCACAAACAAACCACCTACCAAAACCACAAACAAAAGAGACCCCAAAACACTAGCCAAAACACCGAAAAAA------------GAAACCACCATTAACCCA---------ACAAAAAAACCAACCCCCAAGACCACAGAAAGAGACACCAGCACCCCACAATCCACTGTGCTCGACACAACCACATCAAAACACACAGAAAGAGACACCAGCACCCCACAATCCACTGCGCTTGACACAACCACATCAAAACACACAACCCAACAGCAATCTCTCCACTCAACCACCCCCGAAAACACACCCAACTCCACACAAACACCCACAGCATCCGAGCCCTCCACATCAAATTCC
>GB5.0.4a_KX655653_Jordan_05-02-2013
CCAATCCACACAAACTCAGCCACAATATCACCTAATACAAAATCAGAAACACACCATACAACAGCACAAACCAAAGGCAGAACCTCTACTCCAACACAGAACAACAAGCCAAGCACAAAACCACGTCCAAAAAATCCACCAAAAAAA------GATGATTACCATTTTGAAGTGTTCAACTTCGTTCCCTGTAGTATATGTGGCAACAATCAACTCTGCAAATCCATTTGCAAAACAATACCAAGCAATAAACCAAAGAAAAAACCAACTACAAAACCCACAAACAAACCACCTACCAAAACCACAAACAAAAGAGACCCCAAAACACTAGCCAAAACACCGAAGAAAGAAAGAAAGAAAGAAACTACCATTAACCCA---------ACAAAAAAACCAACCCCCAAGACCACAGAAAGAGACACCAGCACCCCACAATCCACTGTGCTCGACACAACCACATCAAAACACACAGAAAGAGACACCAGCACCTCACAATCCATTGCGCTTGACACAACCACATCAAAACACACAACCCAACAGCAATCTCTCTACTCAACCACCCCCGAAAACACACCCAACTCCACACAAACACCCACAGCATCCGAGCCCTCCACATCAAATTCC
>GB5.0.4a_KX765912_NewZealand_04-06-2014
CCAATCCACACAAACTCAGCCACAATATCACCTAATACAAAATCAGAAACACACCATACAACAGCACAAACCAAAGGCAGAACCTCTACTCCAACACAGAACAACAAGCCAAGCACAAAACCACGTCCAAAAAATCCACCAAAAAAA------GATGATTACCATTTTGAAGTGTTCAACTTTGTTCCCTGTAGTATATGTGGCAACAATCAACTCTGCAAATCCATTTGCAAAACAATACCAAGCAATAAACCAAAGAAAAAACCAACCACAAAACCCACAAACAAACCACCTACCAAAACCACAAACAAAAGAGACCCCAAAACACTAGCCAAAACACCGAAAAAA------------GAAACCACCATTAACCCA---------ACAAAAAAACCAACCCCCAAGACCACAGAAAGAGACACCAGCACCCCACAATCCACTGTGCTCGACACAACCACATCAAAACACACAGAAAGAGACACCAGCACCTCACAATCCATTGCGCTTGACACAACCACATCAAAACACACAACCCAACAGCAATCTCTCTACTCAACCACCCCCGAAAACACACCCAACTCCACACAAACACCCACAGCATCCGAGCCCTCCACATCAAATTCT
>GB5.0.4a_KX765957_NewZealand_22-06-2014
CCAATCCACACAAACTCAGCCACAATATCACCTAATACAAAATCAGAAACACACCATACAACAGCACAAACCAAAGGCAGAACCTCTACTCCAACACAGAACAACAAGCCAAGCACAAAACCACGTCCAAAAAATCCACCAAAAAAA------GATGATTACCATTTTGAAGTGTTCAACTTCGTTCCCTGCAGTATATGTGGCAACAATCAACTCTGCAAATCCATTTGCAAAACAATACCAAGCAATAAACCAAAGAAAAAACCAACTACAAAACCCACAAACAAACCACCCACCAAAACCACAAACAAAAGAGACCCTAAAACACTAGCCAAAACACCGAAAAAA------------GAAACCACCATTAACCCA---------ACAAAAAAACCAACCCCCAAGACCACAGAAAGAGACACCAGCCCCCCACAATCCACTGTGCTCGACACAACCACATCAAAACACACAGAAAGAGACACCAGCACCTCACAATCCACTGCGCTTGACACAACCACATCAAAACACACAACCCAAAAGCAATCTCTCTACTCAACCACCCCCGAAAACACACCCAACTCCACACAAACACCCACAGCATCCGAGCCCTCCACATCAAATTCC
>GB5.0.4a_KX765962_NewZealand_03-09-2013
CCAATCCACACAAACTCAGCCACAATATCACCTAATACAAAATCAGAAACACACCATACAACAGCACAAACCAAAGGCAGAACCTCTACTCCAACACAGAACAACAAGCCAAGCACAAAACCACGTCCAAAAAATCCACCAAAAAAA------GATGATTACCATTTTGAAGTGTTCAACTTCGTTCCCTGCAGTATATGTGGCAACAATCAACTCTGCAAATCCATTTGCAAAACAATACCAAGCAATAAACCAAAGAAAAAACCAACTACAAAACCCACAAACAAACCACCCACCAAAACCACAAACAAAAGAGACCCTAAAACACTAGCCAAAACACCGAAAAAA------------GAAACCACCATTAACCCA---------ACAAAAAAACCAACCCCCAAGACCACAGAAAGAGACACCAGCCCCCCACAATCCACTGTGCTCGACACAACCACATCAAAACACACAGAAAGAGACACCAGCACCTCACAATCCACTGCGCTTGACACAACCACATCAAAACACACAACCCAACAGCAATCTCTCTACTCAACCACCCCCGAAAACACACCCAACTCCACACAAACACCCACAGCATCCGAGCCCTCCACATCAAATTCC
>GB5.0.4a_KY249657_England_03-01-2014
CCAATCCACACAACCTCAGCCACAATATCACCTAATACAAAATCAGAAACACACCATACAACAGCACAAACCAAAGGCAGAACCTCTACTCCAACACAGAACAACAAGCCAAGCACAAAACCACGTCCAAAAAATCCAACAAAAAAA------GATGATTACCATTTTGAAGTGTTCAACTTCGTTCCCTGTAGTATATGTGGCAACAATCAACTCTGCAAATCCATTTGCAAAACAATACCAAGCAATAAACCAAAGAAAAAACCAACTACAAAACCCACAAACAAACCACCTACCAAAACCACAAACAAAAGAGACCCCAAAACACTAGCCAAAATACCGAAAAAA------------GAAACCACCATTAACCCA---------ACAAAAAAACCAACCCCCAAGACCACAGAAAGAGACACCAGCACCCCACAATCCACTGTGCTCGACACAACCACATCAAAACACACAGAAAGAGACACCAGCACCTCACAATCCAATGCGCTTGACACAACCACATCAAAACACACAACCCAACAGCAATCTCTCCACTCAACCACCCCCGAAAACACACCCAACTCCACACAAACACCCACAGCATCCGAGCCCTCCACATCAAATTCC
>GB5.0.4a_KY249670_England_04-12-2012
CCAATCCATACAAACTCAGCCACAATATCACCCAATACAAAGTCAGAAACACACCACACAACAGCACAAACCAAAGGCAGAACCTCTACTCCAACACAGAACAACAAGCCAAGCACAAAACAACGTCCAAAAAATCCACCAAAAAAA------GATGATTACCATTTTGAAGTGTTCAACTTCGTTCCCTGTAGTATATGTGGCAACAATCAACTCTGCAAATCCATTTGCAAAACAATACCAAGCAACAAACCAAAGAAAAAACCAACTACAAAACCCACAAACAAACCACCTACCAAAACCACAAACAAAAGAGACCCTAAAACACTAGCCAAAACACCGAAAAAA------------GAAACCACCATTAACCCA---------ACAAAAAAACCAACCCCCAAGACCACAGAAAGAGACACTAGCACCCCACAATCCACTGTGCTCGACACAACCACATCACAACACACAGAAAGAGACACTAGCACCTCACAATCCATTGCGCTTGACACAACCACATCAAAACACACAACCCAACAGCAATCTCTCTACTCAACCACCCCCGAAACCACACCCAACTCCACACAAACACCCACAGCATCTGAGCCCTCCACATCAAATTCC
>GB5.0.4a_KY249677_England_06-01-2012
CCAATCCACACAAACTCAGCCACAATATCACCCAATACAAAATCAGAAACACACCATACAACAGCACAAACCAAAGGCAGAACCTCTACTCCAACACAGAACAACAAGCCAAGCACAAAACCACGTCCAAAAAATCCACCAAAAAAA------GATGATTACCATTTTGAAGTGTTCAACTTCGTTCCCTGTAGTATATGTGGCAACAATCAACTCTGCAAATCCATTTGCAAAACAATACCAAGCAATAAACCAAAGAAAAAACCAACCACAAAACCCACAAACAAACCACCTACCAAAACCACAAACAAAAGAGACCCTAAAACACTAGCCAAAACACCAAAAAAA------------GAAACTACCATTAACCCA---------ACAAAAAAACCAACCCCCAAGACCACAGAAAGAGACACCAGCACCCCACAATCCACTGTGCTCAACACAACCACATCAAAACACACAGAAAGAGACACCAGCACCTCACAATCCATTGCACTTGACACAACCACATCAAAACACACAACCCAACAGCAATCTCTCTACTCAACCACCCCCGAAAACACACCCAACTCCACACAAACACCCACAGCATCCGAGCCCTCCACATCAAATTCC
>GB5.0.4a_KY883571_Argentina_21-05-2015
CTAATCCACACAAACTCAGCCACAATATCACCTAATACAAAATCAGAAACACACCATACAACAGCACAAACCAAAGGCAGAACCTCTACTCCAACACAGAACAACAAGCCAAGCACAAAACCACGTCCAAAAAATCCACCAAAAAAA------GATGATTACCATTTTGAAGTGTTCAACTTCGTTCCCTGTAGTATATGTGGCAACAATCAACTCTGCAAATCCATTTGCAAAACAATACCAAGCAATAAACCAAAGAAAAAACCAACCACAAAACCCACAAACAAACCACCTACCAAAACCACAAACAAAAGAGACCCCAAAACACTAGCCAAAACACCGAAAAAA------------GAAACCACCATTAACCCA---------ACAAAAAAACCAACCCCCAAGACCACAGAAAGAGACACCAGCACCCCACAATCCACTGTGCTTGACACAACCACATCAAAACACACAGAAAGAGACACCAGAACCCCACAATCCACTGCGCTTGACAAAACCACATCAAAACACATAACCCAACAGCAATCTCTCCACTCAACCACCCCCGAAAACACACCCAACTCCACACAAACACCCACAGCATCCGAGCCCTCCACATCAAATTCC
>GB5.0.4b_JN032115_USA_2006
CCAATCCACACAAACTCAGCCACAATATCACCTAATACAAAATCAGAAACACACCATACAACAGCACAAACCAAAGGCAGAACCTCTACTCCAACACAGAACAACAAGCCAAGCACAAAACCACGTCCAAGAAATCCACCAAAAAAA------GATGATTACCATTTTGAAGTGTTCAACTTCGTTCCCTGTAGTATATGTGGCAACAATCAACTCTGCAAATCCATTTGCAAAACAATACCAAGCAATAAACCAAAGAAAAAACCAACCATAAAACCCACAAACAAACCACCCACCAAAACCACAAACAAAAGAGACCCTAAAACACTAGCCAAAACACCGAAAAAA------------GAAACCACCATCAACCCA---------ACAAAAAAACCAACCCCCAAGACCACAGAAAGAGACACCAGCACCCCACAATCCACTGTGCTCGACACAACCACATCAAAACACACAGAAAGAGACACCAGCACCTTACAATCCATTGCGCTTGACACAACCACATCAAAACACACAATCCAACAGCAATCCCTCTACTCAACCACCCCCGAAAACACACCCAACTTCACACAAACACCCACAGCATCCGAGCCCTCCACATCAAATTCC
>GB5.0.4b_JX576730_Belgium_24-10-2008
TCGATCCACACAAACTCAGCCACAATATCACCCAATACAAAATCAGAAACACACCATACAACAGCACAAACCAAAGGCAGAACCACTACTCCAACACAGAACAACAAGCCAAGCACAAAACCACGTCCAAGAAATCCACCAAAAAAA------GATGATTACCATTTTGAAGTGTTCAACTTCGTTCCCTGTAGTATATGTGGCAACAATCAACTCTGCAAATCCATTTGCAAAACAATACCAAGCAATAAACCAAAGAAAAAACCAACCATAAAACCCACAAACAAACCACCCACCAAAACCACAAACAAAAGAGACCCTAAAACACTAGCCAAAACACCGAAAAAA------------GAAACCACCATCAACCCA---------ACAAAAAAACCAACCCCCAAGACCACAGAAAGAGACACCAGCACCCCACAATCCACTGTGCTCGACACAACCACATCAAAACACACAGAAAGAGACACCAGCACCTTACAATCCACTGCACTTGACACAACCACATCAAAACACACAATCCAACAGCAATCCCTCTACTCAACCACCCCCGAAAACACACCCAACTTCACACAAACACCCACAGCATCTGAGCCCTCCACATCAAATTCC
>GB5.0.4b_JX576746_Netherlands_15-12-2008
CCAATCCACACAAACTCAGCCACAATATCACCTAATACTAAATCAGAAACACACCATACAACAGCACAAACCAAAGGCAGAACCACTACTCCAACACAGAACAACAAGCCAAGCACAAAACCACGTCCAAGAAATCCACCAAAAAAA------GATGATTACCATTTTGAAGTGTTCAACTTCGTTCCCTGTAGTATATGTGGCAACAATCAACTCTGCAAATCCATTTGCAAAACAATACCAAGCAATAAACCAAAGAAAAAACCAACCATAAAACCCACAAACAAACCACCCACCAAAACCACAAACAAAAGAGACCCTAAAACACTAGCCAAAACACCGAAAAAA------------GAAACCACCATCAACCCA---------ACAAAAAAACCAACCCCCAAGACCACAGAAAGAGACACCAGCACCCCACAATCCACTGTGCTCGACACAACCATATCAAAACACACAGAAAGAGACACCAGCACCTTACAATCCATTGCGCTTGACACAACCACATCAAAACACACAATCCAACAGCAATCCCTCTACTCAACCACCCCCGAAAACACACCCAACCTCACACAAACACCCACAGCATCCGAGCCCTCCACATCAAATTCC
>GB5.0.4b_JX576751_Netherlands_05-01-2007
CCAACCCACACAAACTCAGCCACAATATCACCTAATACAAAATCAGAAACACACCATACAACAGCACAAACCAAAGGCAGAACCTCTACTCCAACACAGAACAACAAGCCAAGCACAAAACCACGTCCAAAAAATCCACCAAAAAAA------GATGATTACCATTTTGAAGTGTTCAACTTCGTTCCCTGTAGTATATGTGGCAACAATCAACTCTGCAAATCCATTTGCAAAACAATACCAAGCAATAAACCAAAGAAAAAACCAACCATAAAACCCACAAACAAACCACCCACCAAAACCACAAACAAAAGAGACCCTAAAACACTAGCCAAAACACCGAAAAAA------------GAAACCACCATCAACCCA---------ACAAAAAAACCAACCCCCAAGACCACAGAAAGAGACACCAGCACCCCACAATCCACTGTGCTCGACACAACCACATCAAAACACACAGAAAGAGACACCAGCACCCCACAATCCATTGCGCTTGACACAACCACATCAAAACACACAATCCAACAGCAATCCCTCTACTCAACCACCCCCGAAAACACACCCAACTTCACACAAACACCCACAGCATCCGAGCCCTCCACATCAAATTCC
>GB5.0.4b_JX976389_Cuba_03-07-2011
CCAACCTACAAAAACTCAGCCACAACATCACCTAACACAAAATCAGAAACACACCATACAACAGCACAAACCAAAGGCAGAACCTCTACTTCAACACAGAACAACAAGCCAAGCACAAAACCACGTCCAAAAGATCCACCAAAAAAA------GATGATTACCATTTTGAAGTGTTCAACTTCGTTCCCTGTAGTATATGTGGCAACAATCAACTCTGCAAATCCATTTGCAAAACAATACCAAGCAATAAACCCAAGAAAAAACCAACCATAAAACCCACAAACAAACCACCCACCAAAACCACAAACAAAAGAGACCCAAAAACACTAGCCAAAACACCGAAAAAA------------GAAACCACCATCAACCCA---------ACAAAAAAACCAACCCCCAAGACCAAAGAAAGAGACACCAGCACCTCACAATCCACTGTGCTCGACACAACCACATCAAAACACACAGAAAGAGACACCAGCACCTTACAATCCATTGTGCTTGACACAACCACATCAAAACACACAATCCAACAGCAATCCCCCTACTCAACCACCCCCGAAAACACACCCAACCTCACACAAACACCCACAGCATCCGAGCCCTCCACATCAAATTCC
>GB5.0.4b_KF300963_Panama_05-07-2011
CCAACCTACACAAACTCAGCCACAATATCACCTAATACAAAATCAGAAACACACCATACAACAGCACAAACCGAAGGCAGAACCTCTACTCCAACACAGAACAACAAGCCAAGCACAAAACCACGTCCAAAAAATCCACCAAAAAAA------GATGATTACCATTTTGAAGTGTTCAACTTCGTTCCCTGTAGTATATGTGGCAACAATCAACTCTGCAAATCCATCTGCAAAACAATACCAAGCAATAAACCAAAGAAAAAACCAACCACAAAACCCACAAACAAACCACCCACCAAAACCACAAACAAAAGAGACCCCAAAACACTAGCCAAAACACCGAAAAAA------------GAAACCACCATCAACCCA---------ACAAAAAAACCAACCCCCAAGACCACAGAAAGAGACACCAGCACCCCACAATCCACTGTGCTCGACACAACCACATCAAAACACACAGAAAGAGACACCAGCACCTTACAGTCCACTGCGCTTGACACAACCACATCAAAACACACAATCCAACAGCAATCCCTCTACTCAACCACCCCCGAAAACACACCCAACTTCACACAAACACCCACAGCATCCGAGCCCTCCACATCAAATTCC
>GB5.0.4b_KF826860_Italy_28-04-2009
CCGATCCACACAAACTCAGCCACAATATCACCCAATACAAAATCAGAAACACACCATACAACAGCACAAACCAAAGGCAGAACCACTACTCCAACACAGAACAACAAGCCAAGCACAAAACCACGTCCAAGAAATCCACCAAAAAAA------GATGATTACCATTTTGAAGTGTTCAACTTCGTTCCCTGTAGTATATGTGGCAACAATCAACTCTGCAAATCCATCTGCAAAACAATACCAAGCAATAAACCAAAGAAAAAACCAACCATAAAACCCACAAACAAACCACCCACCAAAACCACAAACAAAAGAGACCCTAAAACACTAGCCAAAACACCGAAAAAA------------GAAACCACCATCAACCCA---------ACAAAAAAACCAACCCCCAAGACCACAGAAAGAGACACCAGCACCCCACAATCCACTGTGCTCGACACAACCACATCAAAACACACAGAAAGAGACACCAGCACCTTACAATCCATTGCACTTGACACAACCACATCAAAACACACAATCCAACAGCAATCCCTCCACACAACCACCCCCGAAAACACACCCAACTTCACACAAACACCCACAGCATCCGAGCCCTCCACATCAAGTTCC
>GB5.0.4b_KJ627285_Peru_09-06-2011
CCAACCTACAAAAACTCAGCCACAATATCACCTAATACACAATCAGAAACACACCATACAACAGCACAAACCAAAGGCAGAACCTCTACTTCAACACAGAACAACAAGCCAAGCATAAAACCACGTCCAAAAAATCCACCAAAAAAA------GATGATTACCATTTTGAAGTGTTCAACTTCGTTCCCTGTAGTATATGTGGCAACAATCAACTCTGCAAATCCATTTGCAAAACAATACCAAGCAATAAACCAAAGAAAAAACCAACCATAAAACCCACAAACAAACCACCCACCAAAACCACAAACAAAAGAGACCCCAAAACACTAGCCAAAACACCGAAAAAA------------GAAACCACCATCAACCCA---------ACAAAAAAACCAACCTCCAAGACCACAGAAAGAGACACCAGCACCCCACAATCCACTGTGCTCGACACAACCACATCAAAACACACAGAAAGAGACACCAGCACCTTACAATCCACTGCGCTTGACACAACCACATCAAAACACACAATCCAACAGCAATCCCCCTACTCAACCACCCCCGAAAACACACCCAACCTCACACAAACACCCACAGCATCCGAGCCCTCCACATCAAATTCC
>GB5.0.4c_JX489429_Brazil_2011
CCAATCCACACAAACTCAGCCACAATATCACCTAATACAAAATCAGAAACACATCATACAACAGCACAAACCAAAGGCAGAACCTCTACTCCAACACAGAACAACAAGCCAAGCACAAAACCACGTCCAAAAAATCCACCAAAAAAA------GATGATTACCATTTTGAAGTGTTCAACTTCGTTCCCTGTAGTATATGTGGCAACAATCAACTCTGCAAATCCATTTGCAAAACAATACCAAGCAATAAACCAAAGAAAAAACCAACTATAAAACCCACAAACAAACCACCCACCAAAACCACAAACAAAAGAGACCCTAAAACACTAGCCAAAACACCGAAAAAA------------GAAACCACCATTAACCCA---------ACAAAAAAACCAACCCCCAAGACCACAGAAAGAGACACCAGCACCCCACAATCCACTGTGCTCGACACAACCACATCAAAACACACAGAAAGAGACACCAGCACCTCACAATCCATTGCGCTTGACACAACCACATCAAAACACACAATCCAACAGCAATCTCTCTACTCAACCACCCCCGAAAACACACCAAACTCCACACAAACACCCACAGCGTCCGATCCCTCCACATCAAATTCC
>GB5.0.4c_JX976333_Cuba_13-12-2010
CCAATCCACACAAACTCAGCCACAATATCACCTAATACAAAATCAGAAACACACCATACAACAGCACAAACCAAAGGCAGAACCTCTACTCCAACACAGAACAACAAGCCAAGCACAAAACCACGTCCAAAAAATCCACCAAAAAAA------GATGATTACCATTTTGAAGTGTTCAACTTCGTTCCCTGTAGTATATGTGGCAACAATCAACTCTGCAAATCCATTTGCAAAACAATACCAAGCAATAAACCAAAGAAAAAACCAACCATAAAACCCACAAACAAACCACCCACCAAAACCACAAACAAAAGAGACCCTAAAACACTAGCCAAAACACCGAAAAAA------------GAAACCACCATTAACCCA---------ACAAAAAAACCAACCTCCAAGACCACAGAAAGAGACACCAGCACCCCACAATCCACTGTGCTTGACACAACCACATCAAAACACACAGAAAGAGACACCAGCACCTCACAATCCATTGCGCTTGACACAACCACATCAAAACACACAATCCAACAGCAATCCCTCTACTCAACCACCCTCGAAAACACACCAAACTCCACACAAACACCCACAGCATCTGAGCCCTCCACATCAAATTCC
>GB5.0.4c_JX976378_Cuba_02-04-2011
CCAATCCACACAAACTCAGCCACAATATCACCTAATACAAAATCAGAAACACACCATACAACAGCACAAACCAAAGGCAGAACCTCTACTCCAACACAGAACAACAAGCCAAGCACAAAACCACGTCCAAAAAATCCACCAAAAAAA------GATGATTACCATTTTGAAGTGTTCAACTTCGTTCCCTGTAGTATATGTGGCAACAATCAACTCTGCAAATCCATTTGCAAAACAATACCAAGCAATAAACCAAAGAAAAAACCAACCATAAAACCCACAAACAAACCACCCACCAAAACCACAAACAAAAGAGACCCTAAAACACTAGCCAAAACACCGAAAAAA------------GAAACCACCATCAACCCA---------ACAAAAAAACCAACCCCCAAGACCACAGAAAGAGACACCAGCACCCCACAATCCACTGTGCTCGACACAACCACATCAAAACACACAGAAAGAGACACCAGCACCTCACAATCCATTGCGCTTGACACAACCACATCAAAACACACAATCCAACAGCAATCCCTCTACTCAACCACCCTCGAAAACACACCAAACTCCACACAAACACCCACAGCATCTGAGCCCTCCACATCAAATTCC
>GB5.0.4c_KC342326_Thailand_18-11-2009
CCAATCCACACAAACTCAGCCACAATATCACCTAATACAAAATCAGAAACACACCATACAACAGCACAAACCAAAGGCAGAACCTCTACTCCAACACAGAACAACAAGCCAAGCACAAAACCACGTCCAAAAAATCCACCAAAAAAA------GATGATTACCATTTTGAAGTGTTCAACTTCGTTCCCTGTAGTATATGTGGCAACAATCAACTCTGCAAATCCATTTGCAAAACAATACCAAGCAATAAACCAAAGAAAAAACCAACTATAAAACCCACAAACAAACCACCCACCAAAACCACAAACAAAAGAGACCCTAAAACACTAGCCAAAACACCGAAAAAA------------GAAACCACCATTAACCCA---------ACAAAAAAACCAACCCCCAAGACTACAGAAAGAGACACCAGCACCCCACAATCCACTGTGCTCGACACAACCACATCAGAACACACAGAAAGAGACACCAGCACCCCACAATCCATTGCGCCTGACACAACCACATCAAAACACACAATCCAACAGCAATCCCTCTACTCAACCACCCTCGAAAACACACCAAACTCCACACAAACACCCACAGCATCCAAGCCCTCCACATCAAATTCC
>GB5.0.4c_KJ627262_Peru_14-03-2012
CCAATCCACACAAACTCAGCCACAATATCACCCAATACAAAACCAGAAACACACCATACAACAGCACAAACCAAAGGCAGAACCTCTACTCCAACACAGAACAACAAGCCAAGCACAAAACCACGTCCAAAAAATCCACCAAAAAAA------GATGATTACCATTTTGAAGTGTTCAACTTCGTTCCCTGTAGTATATGTGGCAACAATCAACTCTGCAAATCCATTTGCAAAACAATACCAAGCAATAAACCAAAGAAAAAACCAACTATAAAACCCACAAACAAACCACCCACCAAAACCACAAACAAAAGAGACCCTAAAACACTAGCCAAAACACCGAAAAAA------------GAAACCACCATTAACCCA---------ACAAAAAAACCAACCTCCAAGACCACAGAAAGAGACACCAGCACCCCACAATCCACTGTGCTTGACACAACCACATCAAAACACACAGAAAGAGACACCAGCACCTCACAATCCATTGCGCTTGACACAACCACATCAAAACACACAATCCAACAGCAATCCCTCTACTCAACCACCCTCGAAAACACACCAAACTCCACACAAACACCCACAGCATCTGAGCCCTCCACATCAAATTCC
>GB5.0.4c_KJ939928_VietNam_17-06-2010
CCAATCCACACAAACTCAGCCACAATATCACCTAATACAAAATCAGAAACACACCATACAACAGCACAAACCAAAGGCAGAACCTCTACTCCAACACAGAACAACAAGCCAAGCACAAAACCACGTCCAAAAAATCCACCAAAAAAAAAAAAAGATGATTACCATTTTGAAGTGTTCAACTTCGTTCCCTGTAGTATATGTGGCAACAATCAACTCTGCAAATCCATTTGCAAAACAATACCAAGCAATAAACCAAAGAAAAAACCAACTATAAAACCCACAAACAAACCACCCACCAAAACCACAAACAAAAGAGACCCTAAAACACTAGCCAAAACACCGAAAAAA------------GAAACCACCATTAACCCA---------ACAAAAAAACCAACCCCCAAGACCACAGAAAGAGACACCAGCACCCCACAATCCACTGTGCTCGACACAACCACATCAAAACACACAGAAAGAGACACCAGCACCTCACAATCCATTGCGCTTGACACAACCACATCAAAACACACAATCCAACAGCAATCCCTCTACTCAACCACCCCCGAAAACACACCAAACTCCACACAAACACCCACAGCGTCCGATCCCTCCACATCAAATTCC
>GB5.0.4c_KM402730_Spain_06-02-2014
CCAATCCACACAAACTCAGCCACAATATCACCTAATACAAAATCAGAAACACACCATACAACAGCACAAACCAAAGGCAGAACCTCTACTCCAACACAGAACAACAAGCCAAGCACAAAACCACGTCCAAAAAATCCACCAAAAAAG------GATGATTACCATTTTGAAGTGTTCAACTTCGTTCCCTGTAGTATATGTGGCAACAATCAACTCTGCAAATCCATTTGCAAAACAATACCAAGCAATAAACCAAAGAAAAAACCAACTATAAAACCCACAAACAAACCACCCACCAAAACCACAAACAAAAGAGACCCCAAAACACTAGCCAAAACACCGAAAAAA------------GAAACCACCATTAACCCA---------ACAAAAAAACCAACCCCCAAGACCACAGAAAGAGACACCAGCACCCCACAATCCACTGTGCTCGACACAACCACATCAAAACACACAGAAAGAGACACCAGCACCTCACAATCCATTGCGCTTGACACAACCACATCAAAACACACAATCCAACAGCAATCCCTCTACTCAACCACCCTCGAAAACACACCAAACTCCACACAAACACCCATAGCATCCGAGCCCTCCACATCAAATTCC
>GB5.0.4c_KP317928_Kenya_08-07-2011
CCAATCCACATAAACTCAGCCACAATATCACCCAATACAAAATCAGAAACACACCATACAACAGCACAAACCAAAGGCAGAACCTCTACTCCAACACAGAACAACAAGCCAAGCACAAAACCACGTCCAAAAAATCCACCAAAAAAA------GATGATTATCATTTTGAAGTGTTCAACTTCGTTCCCTGTAGTATATGTGGCAACAATCAACTCTGCAAATCCATTTGCAAAACAATACCAAGCAATAAACCAAAGAAAAAACCAACTATAAAACCCACAAACAAACCACCCACCAAACCCACAAACAAAAGAGACCCCAAAACACCAGCCAAAACACCGAGAAAA------------GAAACTACCATCAACCCA---------ACAAAAAAACCAACCCCCAAGACCACAGAAAGAGACACCAGCACCCCACAATCCACTGCGCTCGACACAACCACATCAAAACACACAGAAAGAGACACCAGCACCTCACAATCCATTGCACTTGACACAACCACATCAAAACACACAATCCAACAGCAATCCCTCTACTCAACCACCCTCGAAAACACACCAAAATCCACACAAACACCCACAGCATCCGAGCCCTCCACATCAAATTCC
>GB5.0.4c_KP862515_Kenya_03-04-2012
CCAATCCACACAAACTCAGCCACAATATCACCCAATACAAAATCAGAAACACACCATACAACAGCACAAACCAAAGGCAGAACCTCCACTCCAACACAGAACAACAAGCCAAGCACAAAACCACGTCCAAAAAATCCACCAAAAAAA------GATGATTACCATTTTGAAGTGTTCAACTTCGTTCCCTGTAGTATATGTGGCAACAATCAACTCTGCAAATCCATTTGCAAAACAATACCAAGCAATAAACCAAAGAAAAAACCAACTATAAAACCCACAAACAAACCACCCACCAAAACCACAAACAAAAGAGACCCTAAAACACTAGCCAAAACACCGAAAAAA------------GAAACCACCATTAACCCA---------ACAAAAAAACCAACCCCCAAGACCACAGAAAGAGACACCAGCACCCCACAATCCACTGTGCTCGACACAACCACATCAAAACACACAGAAAGAGACACCAGCACCTCACAATCCATTGCGCTTGACACAACCACATCAAAACACACAATCCAACAGCAATCCCTCTACTCAACCACCCCCGAAAACACACCAAACTCCACACAAACACCCACAGCGTCCGATCCCTCCACATCAAATTCC
>GB5.0.4c_KU950477_USA_27-01-2014
CCAATCCACACAAACTCAGCCACAATATCACCTAATACAAAATCAGAAACACACCATACAACAGCACAAACCAAAGGCAGAACCTCTACTCCAACACAGAACAACAAGCCAAGCACAAAACCACGTCCAAAAAATCCACCAAAAAAA------GATGATTACCATTTTGAAGTGTTCAACTTCGTTCCCTGTAGTATATGTGGCAACAATCAACTCTGCAAATCCATTTGCAAAACAATACCAAGCAATAAACCAAAGAAAAAACCAACTATAAAACCCACAAACAAACCACCCACCAAAACCACAAACAAAAGAGACCCTAAAACACTAGCCAAAACACCGAAAAAA------------GAAACCACCATTAACCCA---------ACAAAAAAACCAACCCCCAAGACCACAGAAAGAGACACCAGCACCCCACAATCCACTGTGCTCGACACAACCACATCGAAACACACAGAAAGAGACACCAGCACCTCACAATCCATTGCGCTTGACACAACCACATCAAAACACACAATCCAACAGCAATCCCTCTACTCAACCACCCCCGAAAACACACCAAACTCCACACAAACACCCACAGCATCCGAGCCCTCTACATCAAATTCC
>GB5.0.4c_KU950588_USA_22-01-2014
CCAATCCACACAAACTCAGCCACAATATCACCTAATACAAAATCAGAAACACACCATACAACAGCACAAACCAAAGGCAGAACCTCTACTCCAACACAGAACAACAAGCCAAGCACAAAACCACGTCCAAAAAATCCACCAAAAAAA------GATGATTACCATTTTGAAGTGTTCAACTTCGTTCCCTGTAGTATATGTGGCAACAATCAACTCTGCAAATCCATTTGCAAAACAATACCAAGCAATAAACCAAAGAAAAAACCAACTATAAAACCCACAAACAAACCACCCACCAAAACCACAAACAAAAGAGACCCCAAAACACCAGCCAAAACACCAAAAAAA------------GAAACCACCATCAACCCA---------ACAAAAAAACCAACCCCCAAGACCACAGAAAGAGACACCAGCACCCCACAATCCACTGTGCTCGACACAACCACATCAAAACACACAGAAAGAGACACCAGCACCTCACAATCCATTGCGCTTGACACAACCACATCAAAACACACAATCCAACAGCAATCCCTCTACTCAACCACCCTTGAAAACACACCAAACTCCACACAAACACCCATAGCATCCGAGCCCTCCACATCAAATTCC
>GB5.0.4c_KX655649_Jordan_13-03-2013
CCAATCCTCACAAACTCAGCCACAATATCACCTAATACAAAATCAGAAACACATCATACAACAGCACAAACCAAAGGCAGAACCTCTACTCCAACACAGAACAACAAGCCAAGCACAAAACCACGTCCAAAAAATCCACCAAAAAAA------GATGATTACCATTTTGAAGTGTTCAACTTCGTTCCCTGTAGTATATGTGGCAACAATCAACTCTGCAAATCCATTTGCAAAACAATACCAAGCAATAAACCAAAGAAAAAACCAACTATAAAACCCACAAACAAACCACCCACCAAAATCACAAACAAAAGAGACCCTAAAACACTAGCCAAAACACCGAAAAAA------------GAAACCACCATTAACCCA---------ACAAAAAAACCAACCCCCAAGACCACAGAAAGAGACACCAGCACCCCACAATCCACTGTGCTCGACACAACCACATCAAAACACACAGAAAGAGACACCAGCACCTCACAATCCATTGCGCTTGACACAACCACATCAAAACACACAATCCAACAGCAATCTCTCTACTCAACCACCCCCGAAAACACACCAAACTCCATACAAACACTCACAGCGTCCGATCCCTCCACATCAAATTCC
>GB5.0.4c_KX655654_Jordan_13-02-2011
CCAATCCACACAAACTCAGCCACAATATCACCTAATACAAAATCAGAAACACACCATACAACAGCACAAACCAAAGGCAGAACCTCTACTCCAACACAGAACAACAAGCCAAGCACAAAACCACGTCCAAAAAATCCACCAAAAAAA------GATGATTACCATTTTGAAGTGTTCAACTTCGTTCCCTGTAGTATATGTGGCAACAATCAACTCTGTAAATCCATTTGCAAAACAATACCAAGCAATAAACCAAAGAAAAAACCAACTATAAAACCCACAAACAAACCACCCACCAAAACCACAAACAAAAGAGACCCTAAAACACTAGCCAAAACACCGAAAAAA------------GAAACCACCATTAACCAA---------ACAAAAAAACCAACCCCCAAGACCACAGAAAGAGACACCAGCACCCCACAATCCACTGTGCTCGACACAACCACATCGAAACACACAGAAAGAGACACCAGCACCTCACAATCCATTGCGCTTGACACAACCACATCAAAACACACAATCCAACAGCAATCCCTCTACTCAACCACCCTCGAAAACACACCAAACTCCACACAAACACCCACAGCATCCGAGCCCTCTACATCAAATTCC
>GB5.0.4c_KX765949_NewZealand_04-09-2011
CCAATCCACACAAACTCAGCCACAATATCACCTAATACAAAATCAGAAACACACCATACAACAGCACAAACCAAAGGCAGAACCTCTACTCCAACACAGAACAACAAGCCAAGCACAAAACCACGTCCAAAAAATCCACCAAAAAAA------GATGATTACCATTTTGAAGTGTTCAACTTCGTTCCCTGTAGTATATGTGGCAACAATCAACTCTGCAAATCCATTTGCAAAACAATACCAAGCAATAAACCAAAGAAAAAACCAACTATAAAACCCACAAACAAACCACCCACCAAAACCACAAACAAAAGAGACCCTAAAACACTAGCCAAAACACTGAAAAAA------------GAAACCACCATCAACCCA---------ACAAAAAAACCAACCCCCAAGACCACAGAAAGAGACACCAGCACCCCACAATCCACTGTGCTCGACACAACCACATCAAAACACACAGAAAGAGACACCAGCACCTCACAATCCATTGCGCTTGACACAACCACATCAAAACAAACAATCCAACAGCAATCCCTCTACTCAACCACCCCCGAAAACACACCAAACTCCACACAAACACCCACAGCATCCGATCCCTCCACATCAAATTCC
>GB5.0.4c_KY249658_England_30-12-2013
CCAATCCACACAAACTCAGCCACAATATCACCTAATACAAAATCAGAAACACACCATACAACAGCACAAACCAAAGGCAGAACCTCTACTCCAACACAGAACAACAAGCCAAGCACAAAACCACGTCCAAAAAATCCACCAAAAAAA------GATGATTACCATTTTGAAGTGTTCAACTTCGTTCCCTGTAGTATATGTGGCAACAATCAACTCTGCAAATCCATTTGCAAAACAATACCAAGCAATAAACCAAAGAAAAAACCAACTATAAAACCCACAAACAAACCACCCACCAAAACCACAAACAAAAGAGACCCTAAAACACTAGCCAAAACACCAAAAAAA------------GAAACCACCATTAACCCA---------ACAAAAAAACCAACCCCCAAGACCACAGAAAGAGACACCAGCACCCCACAATCCACTGTGCTCGACACAACCACATCGAAACACACAGAAAGAGACACCAGCACCTCACAATCCATTGCGCTTGACACAACTACATCAAAACACACAATCCAACAGCAATCCCTCTACTCAACCACCCTCGAAAACACACCAAACTCCGCACAAACACCCACAGCATCCGAGCCCTCTACATCAAATTCC
>GB5.0.4c_KY634397_Argentina_18-06-2015
CCAATCCACACAAACTCAGCCACAATATCACCCAATACAAAACCAGAAACACACCATACAACAGCACAAACCAAAGGCAGAACCTCTACTCCAACACAGAACAACAAGCCAAGCACAAAACCACGTCCAAAAAATCCACCAAAAAAA------GATGATTACCATTTTGAAGTGTTCAACTTCGTTCCCTGTAGTATATGTGGCAACAATCAACTCTGCAAATCCATTTGCAAAACAATACCAAGCAATAAACCAAAGAAAAAACCAACTATAAAACCCACAAACAAACCACCCACCAAAACCACAAACAAAAGAGACCCTAAAACACTAGCCAAAACACCAAAAAAA------------GAAACCACCATTAACCCA---------ACAAAAAAACCAACCCCCAAGACCACAGAAAGAGACACCAGCACCCCACAATCCACTGTGCTCGACACAACCACATCGAAACACACAGAAAGAGACACCAGCACCTCACAATCCATTGCACTTGACACAACTACATCAAAACACACAATCCAACAGCAATCCCTCTACTCAACCACCCTCGAAAACACACCAAACTCCGCACAAGCACCCACAGCATCCGAGCCCTCTACATCAAATTCC
>GB5.0.4c_KY634410_Argentina_09-06-2014
CCAATCCACACAAACTCAGCTACAATATCACCTAATACAAAATCAGAAACACACCATACAACAGCACAAACCAAAGGCAGAACCTCTACTCCAACACAGAACAACAAGCCAAGCACAAAACCACGTCCAAAAAATCCACCAAAAAAA------GATGATTACCATTTTGAAGTGTTCAACTTCGTTCCCTGTAGTATATGTGGCAACAATCAACTCTGCAAATCCATTTGCAAAACAATACCAAGCAATAAACCAAAGAAAAAACCAACTATAAAACCCACAAACAAACCACCCACCAAAACCACAAACAAAAGAGACCCCAAAACACTAGCCAAAACACCGAAAAAA------------GAAACCACCATTAACCCA---------ACAAAAAAACCAACCCCCAAGACCACAGAAAGAGACACCAGCACCCCACAATCCACTGTGCTCGACACAACCACATCGAAACACACAGAAAGAGACACCAGCACCTCACAATCCATTGCGCTTGACACAACCACATCAAAACACACAATCCAACAGCAATCCCTCTACTCAACCACCCCCGAAAACACACCAAACTCCACACAAACACCCACAGCATCCGAGCCCTCTACATCAAATTCC
>GB5.0.4c_MF496628_Taiwan_2007
CCAATCCACACAAACTCAGCCACAATATCACCTAATACAAAATCAGAAACACACCATACAACAGCACAAACCAAAGGCAGAACCTCTACTCCAACACAGAACAACAAGCCAAGCACAAAACCACGTCCAAAAAATCCACCAAAAAAA------GATGATTACCATTTTGAAGTGTTCAACTTCGTTCCCTGTAGTATATGTGGCAACAATCAACTCTGCAAATCCATTTGCAAAACAATACCAAGCAATAAACCAAAGAAAAAACCAACTATAAAACCCACAAACAAACCACCCACCAAAACCACAAACAAAAGAGACCCTAAAACACTAGCCAAACCACCGAAAAAA------------GAAACCACCATTAACCCA---------ACAAAAAAACCAACCCCCAAGACCACAGAAAGAGACACCAGCACCCCACAATCCACTGTGCTCGACACAACCACATCAAAACACACAGAAAGAGACACCAGCACCTCACAATCCATTGCGCTTGACACAACCACATCAAAACACACAATCCAACAGCAATCCCTCTACTCAACCACCCCCGAAAACACACCAAACTCCACACAAACACCCACAGCATCCGATCCCTCCACATCAAATTCC
>GB5.0.4c_MG431251_Brazil_22-02-2010
CCAATCCACACAAACTCAGCCACAATATCACCTAATACAAAATCAGAAACACACCATACAACAGCACAAACCAAAGGCAGAACCTCTACTCCAACACAGAACAACAAGCCAAGCACAAAACCACGTCCAAAAAATCCACCTAAAAAA------GATGATTACCATTTCGAAGTGTTCAACTTCGTTCCCTGTAGTATATGTGGCAACAATCAACTCTGCAAATCCATTTGCAAAACAATACCAAGCAATAAACCAAAGAAAAAACCAACTATAAAAACCACAAACAAACCACCCACCAAAACTACAAACAAAAGAGACCCCAAAACACTAGCCAAAACACCGAAAAAA------------GAAACCACCATCAACCCA---------ACAAAAAAACCAACCCCCAAGACCACAGAAAGAGACACCAGCACCCCACAATCCACTGTGCTCGACACAACCACATCAAAACACACAGAAAGAGACACCAGCACCTCACAATCCATTGCGCTTGACACAACCACATCAAAACACACAATCCAACAGCAATCCCTCTACTCAACCACCCTCGAAAACACACCAAACTCCACACAAACACCCACAGCATCCGAGCCCTCCACATCAAATTCC
>GB5.0.5a_KX765906_NewZealand_08-07-2015
CCAATCCACACAAACTCAGCCACAATATCACCCAATACAAAATCAGAAACACACCATACAACAGCACAAACCAAAGGCACAACCTCTACTCCAACACAGAACAACAAGCCAAGCACAAAACCACGTCCAAAAAATCCACCAAAAAAA------GATGATTACCATTTTGAAGTGTTCAACTTTGTTCCCTGTAGTATATGTGGCAACAATCAACTCTGCAAATCCATTTGCAAAACAATACCAAGCAACAAACCAAAGAAAAAACCAACTACAAAACCCACAAACAAACCACCTACCAAAACCACAAACAAAAGAGACCCCAAAACACTAGCCAAAACACCGAAAAAA------------GAAAACACCATTAACCCA---------ACAAAAAAACCAACCCCCAAGACTACAGAAAGAGACACCAGCACCCCACAATCTACTGTGCTCGACATAACCACATCAAAACACACAGAAAGAGACACCAGCACCTCACAATCCATTGCACTTGACACAACCACATCAAAACACACAACCCAACAGCAATCTCTCTACTCAACCACCCCCGAAAACACACCCAACTCCACACAAACACCCACAGCATCCGAGCCCTCCACATCAAACTCT
>GB5.0.5a_KY249683_England_04-01-2016
CCAATCCACACAAACTCAGCCACAATATCACCCAATACAAAATCAGAAACAAACCATACAACAGCACAAACCAAAGGCACAACCTCTACTCCAACACAGAACAACAAGCCAAGCACAGAACCACGTCCAAAAAAACCACCAAAAAAA------GATGATTACCATTTTGAAGTGTTCAACTTTGTTCCCTGTAGTATATGTGGCAACAATCAACTCTGCAAATCCATTTGCAAAACAATACCAAGCAATAAACCAAAGAAAAAACCAACTACAAAACCCACAAACAAACCACCTACCAAAACCACAAACAAAAGAGACCCCAAAACACTAGCCAAAACACCGAAAAAA------------GAAAACACCATTAACCCA---------ACAAAAAAACCAACCCCCAAGACTACAGAAAGAGACACCAGCACCCCACAATCCACTGTGCTCGACATAACCACATCAAAACACACAGAAAGAGACACCAGCACCTCACAATCTATTGCGCTTGACACAACCACATCAAAACACACAACCCAACAGCAATCTCTCTACTCAACCACCCCCGAAAACACACCCAACTCCACACAAACACCCACAGCATCCGAGCCCTCCACATCAAATTCT
>GB5.0.5a_KY684758_USA_2016
CCAATCCACACAAACTCAGCCACAATATCACCCAATACAAAATCAGAAACACACCATACAACAGCACAAACCAAAGGCACAACATCTACTCCAACACAGAACAACAAGCCAAGCACAAAACCACGTCCAAAAAATCCACCAAAAAAA------GATGATTACCATTTTGAAGTGTTCAACTTTGTTCCCTGTAGTATATGTGGCAACAATCAACTCTGCAAATCCATTTGCAAAACAATACCAAGCAACAAACCAAAGAAAAAACCAACTACAAAACCCACAAACAAACCACCCACCAAAACCACAAACAAAAGAGACCCCAAAACACCAGCCAAAACACCGAAAAAA------------GAAACCACCATTAACCCA---------ACAAAAAAACCAACCCCCAAGACTACAGAAAGAGACACCAGCACCCCACAATCCACTGTGCTCGACATAACCACATCAAAACACACAGAAAGAGACACCAGCACCCCACAATCCATTGCGCTTGACACAACCACATCAAAACACACAACCCAACAGCAATCTCTCTACTCAACCACCCCCGAAAACACACCCAACTCCACACAAACACCCACAGCATCCGAGCCCTCCACATCAAATTCT
>GB5.0.5a_MG773268_Argentina_24-06-2016
CCAATCCACACAAACTCAGCCACAATATCACCCAATACAAAATCAGAAACACACCATACAACAGCACAAACCAAAGGCACAACCTCTACTCCAACACAGAACAACAAGCCAAGCACAAAACCACGTCCAAAAAATCCACCAAAAAAA------GATGATTACCATTTTGAAGTGTTCAACTTTGTTCCCTGTAGTATATGTGGTAACAATCAACTCTGCAAATCCATTTGCAAAACAATACCAAGCAATAAACCAAAGAAAAAACCAACTACAAAACCCACAAACAAACCACCTACCAAAACCACAAACAAAAGAGACCCCAAAACACTAGCCAAAACACCGAAAAAA------------GAAACCACCATTAACCCA---------ACAAAAAAACCAACCCCCAAGACTACAGAAAGAGACACCAGCACCCCACAATCCACTGTGCTCGACATAACCACATCAAAACACACAGAAGGAGACACCAGCACCTCACAATCCATTGTGCTTGACACAACCACATCAAAACACACAACCCAACAGCAATCTCTCTACTCAACCACCCCCGAAAACACACCCAACTCCACGCAAACACCCACAGCATCCGAGCCCTCCACATCAAATTCT
>GB5.0.5a_MG839547_Argentina_12-07-2016
CCAATCCACACAAACTCAGCCACAATATCACCCAATACAAAATCAGAAACACACCATACAACAGCACAAACCAAAGGCACAACCTCTACTCCAACACAGAACAACAAGCCAAGCACAAAACCGCGTCCAAAAAATCCACCAAAAAAA------GATGATTACCATTTTGAAGTGTTCAACTTTGTTCCCTGTAGTATATGTGGCAACAATCAACTCTGCAAATCCATTTGCAAAACAATACCAAGCAATAAACCAAAGAAAAAACCAACTACAAAACCCACAAACAAACCACCTACCAAAACCACAAACAAAAGAGACCCCAAAACACTAGCCAAAACACCGAAAAAA------------GAAACCACCATTAACCCA---------ACAAAAAGACCAACCCCCAAGACTACAGAAAGAGACACCAGCACCCCACAATCCACTGTGCTCGACATAACCACATCAAAACACACAGAAAGAGACACCAGCACCTCACAATCCATTGCGCTTGACACAACCACATCAAAACACACAACCCAACAGCAATCTCTCTACTCAACCACCCCCGAAAACACACCCAACTCCACACAAACACCCACAGCATCCGAGCCCTCCACATCAAATTCT
>GB5.0.5c_KX775755_Kenya_12-2013
CCAATCCACACAAACTCAGCCACAATATCACCCAATACAAAATCAGAAACACACCATACAACAGCACAAACCAAAGGCAGAACCTCTACTCCAACACAGAACAACAAGCCAAGCACAAAACCACGTCCAAAAAATCCACCAAAAAAA------GATGATTACCATTTTGAAGTATTCAACTTCGTTCCCTGTAGTATATGTGGCAACAATCAACTCTGCAAATCCATTTGCAAAACAATACCAAGCAATAAACCCAAGAAAAAACCAACTACAAAACCCACAAACAAACCACCCACCAAAACCACAAACAAAAGAGACCCTAAAACACTAGCCAAAACACCGAAAAAA------------GAAACCACCATTAACCCA---------ACAAAAAAACCAACCCCCAAAACCACAGAAAGAGACACCAGCACCCCACAATCCACTGTGCTCGACACAACCACATCAAAACACACAGAAGGAGACACCAGCACTCCACAATCCATTGCGCTTGACACAACCACATCAAAACACACAATCCAACAGCAATCTCTCCACTCAACCACCCTTGAAAACACACCAAACTCCACACAAACACCCACAGCATCCGAGCCCTCCACATCAAATTCC
>GB5.0.5c_KX775765_Kenya_12-2014
CCAATCCACACAAACTCAGCCACAATATCACCCAATACAAAATCAGAAACACACCATACAACAGCACAAACCAAAGGCAGAACCTCTACTCCAACACAGAACAACAAGCCAAGCACAAAACCACGTCCAAAAAATCCACCAAAAAAA------GATGATTACCATTTTGAAGTATTCAACTTCGTTCCCTGTAGTATATGTGGCAACAATCAACTCTGCAAATCCATTTGCAAAACAATACCAAGCAATAAACCCAAGAAAAAACCAACTACAAAACCCACAAACAAACCACCCACCAAAACCACAAACAAAAGAGACCCTAAAACACTAGCCAAAACACCGAAAAAA------------GAAACCACCACTAACCCA---------ACAAAAAAACCAACCCCCAAAACCACAGAAAGAGACACCAGCACCCCACAATCCACTGTGCTCGACACAACCACATCAAAACACACAGAAGGAGACACCAGCACTCCACAATCCATTGCGCCTGACACAACCACATCAAAACACACAATCCAACAGCAATCTCTCCACTCAACCACCCTCGAAAACACACCAAACTCCACACAAACACCCACAGCATCCGAGCCCTCCACATCAAATTCC
>GB5.0.5c_KX775767_Kenya_11-2013
CCAATCCACACAAACTCAGCCACAATATCACCCAATACAAAATCAGAAACACACCATACAACAGCACAAACCAAAGGCAGAACCTCTACTCCAACACAGAACAACAAGCCAAGCACAAAATCACGTCCAAAAAATCCACCAAAAAAA------GATGATTACCATTTTGAAGTGTTCAACTTCGTTCCCTGTAGTATATGTGGCAACAATCAACTCTGCAAATCCATTTGCAAAACAATACCAAGCAATAAACCCAAGAAAAAACCAACCACAAAACCCACAAACAAACCACCCACCAAAACCACAAACAAAAGAGACCCCAAAACACTAGCCAAAACACCGAAAAAA------------GAAACCACCATTAACCCA---------ACAAAAAAACCAACCCCCAAAACCACAGAAAGAGACACCAGCACCCCACAATCCACTGTGCTCGACACAACCACATCAAAACACACAGAAGGAGACACCAGCACTCCACAATCCATTGCGCTTGACACAACCACATCAAAACACACAATCCAACAGCAATCTCTCCACTCAACCACCCTTGAAAACACACCAAACTCCACACAAACACCCACAGCATCCGAGCCCTCCACATCAAATTCC
>GB5.0.5c_KX775768_Kenya_01-2016
CTAATCCACACAAACTCAGCCACAATATCACCCAATACAAAATCAGAAACACACCATACAACAGCACAAACCAAAGGCAGAACCTCTACTCCAACACAGAACAACAAGCCAAGCACAAAACCACGTCCAAAAAATCCACCAAAAAAA------GATGATTACCATTTTGAAGTGTTCAACTTCGTTCCCTGTAGTATATGTGGCAGCAATCAACTCTGCAAATCCATTTGCAAAACAATACCAAGCAATAAACTCAAGAAAAAACCAACCACAAAACCCACAAACAAACCACCCACCAAAACCACAAACAAAAGAGACCCCAAAACACTAGCCAAAACACCGAAAAAA------------GAAACCACCATTAACCCA---------ACAAAAAAACCAACCTCCAAAACCACAGAAAGAGACACCAGCACCCCACAATCCACTGTGCTCGACACAACCACATCAAAACACACAGAAGGAGACACCAGCACTCCACAATCCATTGCGCTTGACACAACCACATCAAAACACACAATCCAACAGCAATCTCTCCACTCAACCACCCTTGAAAACACACCAAACTCCACACAAACACCCACAGCATCCGAGCCCTCCACATCAAATTCC
>GB6_JF704213_SouthAfrica_1998
CCAATCCACACAAACTCAGCCACAATATCACCTAATACAAAATCAGAAACACACCATACAACAGCACAAGCCAAAGGCAGAACCACCACTTCAACACAGACCAACAAGCCAAGCACAAAACCACGTCCAAAAAATCCACCAAAAAAACCAAAAGATGATTACCATTTTGAAGTGTTCAACTTCGTCCCTTGTAGTATATGCGGCAACAACCAACTTTGCAAATCCATCTGCAAAACAATACCAAGCAACAAACCAAAGAAAAAACCAACCATCAAACCCACAAACAAACCAACCACCAAAACTACAAACAAAAGAGACCCAAAAACACCAGCCAAAATGCTGAATAAA------------GAAACCACCACCAACCCA---------ACAAAAAACCTAACCCTCAAGACCACAGAAAGAGACACC------------------------------------------------------------AGCACCTCACAATCCACTGTGCTCGACACATCCACATCAAAACACATAATCCTACAGCAGTCCCTCCACTCAACTACCCCCGAAAACACACCCAACTTCACACAAACACCCACAGCATCTGAGCCCTCCACATCAAATTCT
>GB6_KP862062_Kenya_13-01-2003
CCAATCCACACAAACTCAACCACAATATCAACCAATACAAAATCAGAAAAACACCATACAACAGAACAAACCAAAGGCAGAACCACCACTTCAACACAGACCAACAAGCCAAGCACAAAACCACGTCCAAAAAATCCACCAAAAAAACCAAAAGATGATTACCATTTTGAAGTGTTCAACTTCGTTCCTTGTAGTATATGTGGCAACAACCAACTTTGCAAATCCATCTGCAAAACAATACCAAGCAACAAACCAAAGAAAAAACCAACCATCAAACCCACAAACAAACCAACCACCAAAACCACAAACAAAAGAGACCCAAAAACACCAGCCAAAATGCTGAAAAAA------------GAAACCACCACCAACCCA---------ACAAAAAAACCAACCCTCAAGACCACAGAAAGAGACACC------------------------------------------------------------AGCACCCCACAATCCACTGCGCTCGACACAACCACATCAAAACACACAACCCCACAGCAATCCCTCCACTCAACTACCCCCGAAAACACACCAAACTTCACACAAACACCCACAGCATCCGAGCCCTCCACATCAAATTCC
>GB6_KP862078_Kenya_28-02-2003
CCAATCCACACAAACTCAACCACAATATCACCCAATACAAAATCAGAAAAACACCATACAACAGCACAAACCAAAGGCAGAACCACCACTTCAACACAGACCAACAAGCCAAGCACAAAACCACGTCCAAAAAATCCACCAAAAAAACCAAAAGATGATTACCATTTTGAAGTGTTCAACTTCGTTCCTTGTAGTATATGTGGCAACAACCAACTTTGCAAATCCATCTGCAAAACAATACCAAGCAACAAACCAAAGAAAAAACCAACCATCAAACCCACAAACAAACCAACCACCAAAACCACAAACAAAAAAGACCCAAAAACACCAGCCAAAACGCTGGAAAAA------------GAAACCACCACCAACCCA---------ACAAAAAAACCAACCCTCAAGACCACAGAAAGAGACACC------------------------------------------------------------AGCACCTTACAATCCACTGTGCTCGACACAACCACATCAAAACACACAACCCTACAGCAATCCCTCCACTCAACTACCCCCGAAAACACACCAAACTTCACACAAACACCCACAGCATCCGAGCCCTCCACATCAAATTCC
>GB6_KP862095_Kenya_27-04-2004
CCAATCCACACAAACTCAACCACAATATCACCCAATACAAAATCAGAAAAACACCATACAACAGCACAAACCAAAGGCAGAACCACCACTTCAACACAGACCAACAAGCCAAGCACAAAACCACGTCTAAAAAATCCACCAAAAAAACCAAAAGATGATTACCATTTTGAAGTGTTCAACTTCGTTCCTTGTAGTATATGTGGCAACAACCAACTTTGCAAATCCATCTGCAAAACAATACCAAGCAACAAACCAAAGAAAAAACCAACCATCAAACCCACAAACAAACCAACCACCAAAACTACAAACAAAAAAGACCCAAAAACACCAGCCAAAACGCTGAAAAAA------------GAAACCACCACCAACCCA---------ACAAAAAAACTAACCCTCAAGACCACAGAAAGAGACACC------------------------------------------------------------AGCACCTTACAATCCACTGTGCTCGACACAACCACATCAAAACACACAACCCTACAGCAATCCCTCCACTCAACTACCCCCGAAAACACACCAAACTTCACACAAACACCCACAGCATCCGAGCCCTCCACATCAAATTCC
>GB6_MF185751_USA_2002
CCAATCCACACAAACTCAACCACAATATCACCCAATACAAAATCAGAAAAACACCATACAACAGCACAAACCAAAGGCAGAACCACCACTTCAACACAGACCAACAAGCCAAGCACAAAACCACGTCCAAAAAATCCACCAAAAAAACCAAAAGATGATTACCATTTTGAAGTGTTCAACTTCGTTCCTTGTAGTATATGTGGCAACAACCAACTTTGCAAATCCATCTGCAAAACAATACCAAGCAACAAACCAAAGAAAAAACCAACCATCAAACCCACAAACAAACCAACCACCAAAACCACAAACAAAAAAGACCCAAAAACACCAGCCAAAACGCTGAAAAAA------------GAAACCACCACCAACCCA---------ACAAAAAAACTAACCCTCAAGACCACAGAAAGAGACACC------------------------------------------------------------AGCACCCTACAATCCACTGTGCTCGACACAACCACATCAAAACACACAACCCCACAGCAATCCCTCCACTCAACTACCCCCGAAAACACACCAAACTTCACACAAACACCCACAGCATCCGAGCCCTCCACATCAAATTCC
>GB7_KC297428_China_2009
CCAATCCACACAAACTCAGCCACAATATCACCCAATACAATATCAGAAACACACCATACAACAGCACAAACCAAAGGCAGAATCACCACTCCAACACAGACCAACAAGCCAAGCACAAAACCACGTCCAAAAATTCCACCAAAAAAA------GATGATTACCATTTTGAAGTGTTCAACTTCGTTCCCTGTAGTATATGTGGCAACAATCGACTTTGCAAATCCATCTGCAAAACAATACCAAGCAACAAACCAAAGAAAAAACCAACCATCAAACCTACAAACAAACCAACCACCAAAACCACAAACAAAACAGACCCAAGAACACCAGCCAAAACACCGGAAAAA------------GAAACCACCACCAACCCA---------ACAAAAAAACCAACCCCCAAGATCACAGAAAAAAACACC------------------------------------------------------------AGCACCTCACAATCCACTATGCTCGACACAACCACACCAAATCACACAATCCAACAGCAATCCCTCCACTCAACCACCCCCGACAACACACCCAACTCCACACAAACACCCACAGCATCCGAGCCCTCCACATCAAACTCA
>GB7_KC297446_China_2010
CCAATCCACACAAACTCAGCCACAATATCACTCAACACAAAATCAGAAACACACCATACAACAGCACAAACCAAAGGCAGAATCACCACTCCAACACAGACCAACAAGCCAAGCACAAAACCACGTCCAAAAATTCCACCAAAAAAA------GATGATTACCATTTTGAAGTGTTCAACTTCGTTCCCTGTAGTATATGTGGCAACAATCGACTTTGCAAATCCATCTGCAAAACAATACCAAGCAACAAACCAAAGAAAAAACCAACCATCAAACCCACAAACAAACCAACCACTAAAACCACAAACAAAATAGACCCAAAAACACCAGCCAAAACACCGGAAAAA------------GAAACCACCACCAACCCAACACAAAAAACAAGAAAACCAACCCTCAAGATCACAGAAAAAGACACC------------------------------------------------------------AGCACCTCACAATCCACTATGCTCGACACAACCACACCAAATCACACAATCCAACAGCAATCCCTCCACTCAACCACCCCAGATAGCACACCCAACTCCACACAAACACCCACAGCATCCGAGCCCTCCACATCAAACTCA
>GB7_KC297462_China_2010
CCAATCCACACAGACTCAGCCACAATATCACCCAATACAAAATCAGAAACACACCACACAACAGCACAAACCAAAGGCAGAATCACCATTCCAACACAGACCAACAAGCCAAGCACAAAACCACGTCCAAAAATTCCACCAAAAAAA------GATGATTACCATTTTGAAGTGTTCAACTTCGTTCCCTGTAGTATATGTGGCAACAATCGACTTTGCAAATCCATCTGCAAAACAATACCAAGCAACAAACCAAAGAAAAAAACAACCATCAAACCTACAAACAAACCAACCACCAAAACCACAAACAAAATAGTCCCAAAAACCCCAGCCAAAACACCGGAAAAA------------GAAGCTACCACCAACCCA---------ACAAAAAAACCAACCCTCAAGATCACAGAAAAAGACACC------------------------------------------------------------AGCACCTCACAATCCAATATGCTCGACACAACCACACCAAATCACACAATCCAACAGCAATCCCTCCACTCAACCACCCCCGATAACACACCCAACTCCACACAAACACCCACAGCATTCGAGCCCTCCACATCAAACTCA
>GB7_KC297466_China_2011
CCAATCCACACAGACTCAGCCACAATATCACCCAATACAAAATCAGAAACACACCACACAACAGCACAAACCAAAGGCAGAATCACCACTCCAACACAGACCAACAAGCCAAGCACAAAACCACGTCCAAAAATTCCACCAAAAAAA------GATGATTACCATTTTGAAGTGTTCAACTTCGTTCCCTGTAGTATATGTGGCAACAATCGACTTTGCAAATCCATCTGCAAAACAATACCAAGCAACAAACCAAAGAAAAAACCAACCATCAAACCTACAAACAAACCAACCACCAAAACCACAAACAAAATAGTCCCAAAAACACCAGCCAAAACACCGGAAAAA------------GAAGCTACCACCAACCCA---------ACAAAAAAACCAACCCTCAAGATCACAGAAAAAGACACC------------------------------------------------------------AGCACCTCACAATCCACTATACTCGACACAACCACACCAAATCACACAATCCAACAGCAATCCCTCCACTCAACCACCCCCGATAACACACCCAACTCCACACAAACACCCACAGCATTCGAGCCCTCCACATCAAACTCA
>GB7_KF246637_India_27-07-2012
CCAATCCACACAGACTCAGCCACAATATCACCCAATACAAAATCAGAAACACACCATACAACAGCACAAACCAAAGGCAGAATCACCACTCCAACACAGACCAACAAGCCAAGCACAAAACCACGTCCAAAAATTCCACCAAAAAAA------GATGATTACCATTTTGAAGTGTTCAACTTCGTTCCCTGTAGTATATGTGGCAACAATCGACTTTGCAAATCCATCTGCAAAACAATACCAAGCAACAAACCAAAGAAAAAACCAACCATCAAACCTACAAACAAACCAACCACCAAAACCACAAACAAAATAGTCCCAAAAACACCAGCCAAAACACCGGGAAAA------------GAAGCTACCACCAACCCA---------ACAAAAAACCCAACCCTCAAGATCACAGAAAAAGACACC------------------------------------------------------------AGCACCTCACAATCCACTATGCTCGACACAACCACACCAAATCACACAATCCAACAGCAATCCCTCCACTCAACCACCCCCGATAACACACCCAACTCCACACAAACACCCACAGCATTCGAGCCCTCCACATCAAACTCA
>GB7_KT781406_China_20-05-2014
CCAATCCACACAGACTCAGCCACAATATCACCCAATATAAAATCAGAAACACACCATACAACAGCACAAACCAAAGGCAGAATCACCACTCCAACACAGACCAACAAGCCAAGCACAAAACCACGTCCAAAAATTCCACCAAAAAAA------GATGATTACCATTTTGAAGTGTTCAACTTCGTTCCCTGTAGTATATGTGGCAACAATCGACTTTGCGAATCCATCTGCAAAACAATACCAAGCAACAAACCAAAGAAAAAACCAACCATCAAACCTACAAACAAACCAACCACCAAAACCACAAACAAAATAGTCCCAAAAACACCAGCCAAAACACCGGAAAAA------------GAAGCTACCACCAACCCA---------ACAAAAAAACCAACCCTCAAGATCACAGAAAAAGACACC------------------------------------------------------------AGCACCTCACAATCCACTATACTCGACACAACCACACCAAATCACACAATCCAACAGCAATCCCTCCACTCAACCACCCCCGATAACACACCCAACTCCACACAAACACCCACAGCATTCGAGCCCTCCACATCAAACTCA
>GB7_MF496621_Taiwan_2005
CCAATCCACACAAACTCAGCCACAATATCACCCAACACAAAATCAGAAACACACCATACAACAGCACAAACCAAAGGCAGAATCACCACTCCAACACAGACCAACAAGCCAAGCACAAAACCACGTCCAAAAATTCCACCAAAAAAA------GATGATTACCATTTTGAAGTGTTCAACTTCGTTCCTTGTAGTATATGTGGCAACAATCGACTTTGCAAATCCATCTGCAAAACAATACCAAGCAACAAACCAAAGAAAAAACCAACCATCAAACCTACAAACAAACCAACCACCAAAACCACAAACAAAATAGACCCAAAAACACCAGCCAAAACACCGGAAAAA------------GAAACTACCACCAACCCA---------ACAAAAAAACCAACCCTCAAGATCACAGAAAAAGACACC------------------------------------------------------------AGCACCTCACAATCCACCATGCTCGACACAACCACACCAAATCACACAATCCAACAGCAATCCCTCCACTCAACCACCCCCGATAACACACCCAACTCCACACAAACACCCACAGCATCCGAGCCCTCCACATCAAACTCA
